# Supplementary material for: Exosomal lncRNA SNHG12 promotes angiogenesis and breast cancer progression
Source: Breast Cancer. 2024 Jun 4;31(4):607–20. doi: 10.1007/s12282-024-01574-6 (PMC11194216; doi:10.1007/s12282-024-01574-6)
Supplement: Supplementary file 2 — Supplementary file2 (XLSX 9 KB) [file 12282_2024_1574_MOESM2_ESM.xlsx]

## Sheet: Sheet1
	Table S1. The primer sequences.
	Genes	Sequence information (5'-3')
	SNHG12-F	GAGATGGTGGTGAATGTGGC
	SNHG12-R	GACCGTTTTATCCGCCTGTC
	GAPDH-F	ACAACTTTGGTATCGTGGAAGG
	GAPDH-R	GCCATCACGCCACAGTTTC
	UBE2SP1-F	AAGATCTTCCACCCGAACGT
	UBE2SP1-R	TGATGGTCAGCAGTACGTGT
	SULF2-F	GAACGGGGTGAAAGAGAAGC
	SULF2-R	TGCGGGTACATCTTCTTGGA
	MADCAM1-F	GGGAGAAGTGATCCCAACAGG
	MADCAM1-R	CGTTTCCAGAGGTGATACGTG
	MMP10-F	TGCTCTGCCTATCCTCTGAGT
	MMP10-R	TCACATCCTTTTCGAGGTTGTAG
	MMP3-F	ACTCACATTCTCCAGGCTGT
	MMP3-R	TGGGCCAAAACATTTCCAGG
