# Supplementary material for: Exosomal lncRNA SNHG12 promotes angiogenesis and breast cancer progression
Source: Breast Cancer. 2024 Jun 4;31(4):607–20. doi: 10.1007/s12282-024-01574-6 (PMC11194216; doi:10.1007/s12282-024-01574-6)
Supplement: Supplementary file 3 — Supplementary file3 (XLSX 14 KB) [file 12282_2024_1574_MOESM3_ESM.xlsx]

## Sheet: MDA-MB-231-exoVSMCF10A-exo.log2
Table S2. Upregulated lncRNAs from the exosome sequencing results from MDA-MB-231-exo vs MCF10A-exo.
AccID	log2FC	Pvalue	FDR	Style
LOC100288175	21.6157	3.22116e-08	2.44675e-07	up
LOC150776	-8.95704	0.0218851	0.0595478	down
KRT8P16	21.5309	3.64971e-08	2.44675e-07	up
LOC102724814	21.349	4.76325e-08	2.44675e-07	up
LOC102724343	21.0958	6.87722e-08	2.49086e-07	up
XIST	-9.66466	0.0133759	0.0401277	down
RP11-632K5.3	20.6596	1.26183e-07	4.21813e-07	up
CEBPZ-AS1	8.24993	0.0348449	0.0838905	up
LINC-PINT	9.38443	0.0163371	0.0466205	up
SNHG1	-7.22823	0.0410251	0.0888877	down
RPS10P3	20.6371	1.30512e-07	4.24164e-07	up
EIF4A1P10	7.15683	0.0401972	0.0887373	up
KCNQ1OT1	-7.52029	0.0351336	0.0838905	down
GAS5	7.80748	0.0273674	0.0696083	up
RCN1P2	21.3304	4.89419e-08	2.44675e-07	up
UGT1A	-8.09182	0.0383897	0.0865619	down
NIP7P3	21.419	4.30038e-08	2.44675e-07	up
HMGB3P11	21.1596	6.27373e-08	2.44675e-07	up
RPSAP58	7.02717	0.020734	0.057759	up
LOC101928560	21.2834	5.2412e-08	2.44675e-07	up
SH3PXD2A-AS1	21.2445	5.54695e-08	2.44675e-07	up
LOC102723622	21.1737	6.14726e-08	2.44675e-07	up
RPL13AP5	7.57113	0.013758	0.0402423	up
LOC100420670	21.5122	3.75122e-08	2.44675e-07	up
LOC100131294	6.63838	0.0369282	0.0864119	up
LOC220729	21.3975	4.4374e-08	2.44675e-07	up
LOC92249	21.6366	3.12366e-08	2.44675e-07	up
LINC00960	8.0928	0.0384719	0.0865619	up
SNHG12	21.0815	7.02549e-08	2.49086e-07	up
LOC256880	21.3073	5.06183e-08	2.44675e-07	up
EIF3EP3	21.3975	4.4374e-08	2.44675e-07	up
RNASEK-C17orf49	21.0475	7.37909e-08	2.53928e-07	up
NAMPTL	7.91173	0.0430464	0.091514	up
EIF3FP1	21.5222	3.69627e-08	2.44675e-07	up
RBM8B	21.5022	3.80675e-08	2.44675e-07	up
RPS24P3	21.1942	5.96521e-08	2.44675e-07	up
LOC90784	21.6366	3.12366e-08	2.44675e-07	up
RPS23P8	21.6157	3.22116e-08	2.44675e-07	up
AHCTF1P1	21.5968	3.31241e-08	2.44675e-07	up
IL6STP1	7.80464	0.0459631	0.0943453	up
PPIAP9	21.0815	7.02549e-08	2.49086e-07	up
RPLP0P9	8.46518	0.00568274	0.0174969	up
LINC00657	5.72962	0.0438016	0.091514	up
LINC00674	21.2199	5.74844e-08	2.44675e-07	up
RP11-646J21.5	21.474	3.9672e-08	2.44675e-07	up
SCARNA5	-8.27822	0.0341381	0.0838905	down
RPS12P22	21.474	3.9672e-08	2.44675e-07	up
UBE2SP1	7.71217	0.0486145	0.0964051	up
RPL10P9	7.77063	0.0469237	0.0946565	up
RPL26P19	8.86817	0.0232763	0.0618938	up
LOC100499489	21.3975	4.4374e-08	2.44675e-07	up
GUSBP1	20.1422	2.575e-07	8.14256e-07	up
TRAM2-AS1	21.1942	5.96521e-08	2.44675e-07	up
ZNF252P	21.3314	4.88739e-08	2.44675e-07	up
LOC101929500	21.3975	4.4374e-08	2.44675e-07	up
RP4-669L17.10	21.474	3.9672e-08	2.44675e-07	up
TRAPPC2P1	21.2445	5.54695e-08	2.44675e-07	up
LOC344887	21.4548	4.08058e-08	2.44675e-07	up
SCARNA21	-8.77752	0.0246804	0.0641691	down
