# Supplementary material for: Exosomal lncRNA SNHG12 promotes angiogenesis and breast cancer progression
Source: Breast Cancer. 2024 Jun 4;31(4):607–20. doi: 10.1007/s12282-024-01574-6 (PMC11194216; doi:10.1007/s12282-024-01574-6)
Supplement: Supplementary file 4 — Supplementary file4 (XLSX 194 KB) [file 12282_2024_1574_MOESM4_ESM.xlsx]

## Sheet: TCGA-BRCA.LncRNAnetwork
Table S3. Co-expressed genes of up-regulated lncRNAs in the TCGA-Breast Cancer database.
LncRNA	gene	Pearson correlation coefficient	Pvalue
RNASEK-C17orf49	RNASEK-C17orf49	1	0
SNHG12	AK2	0.424528	6.41241e-50
SNHG12	ARHGAP33	0.489662	3.57288e-68
SNHG12	SPPL2B	0.4304	2.08517e-51
SNHG12	IBTK	-0.446112	1.55249e-55
SNHG12	REX1BD	0.504005	9.44431e-73
SNHG12	IFRD1	0.536151	7.67527e-84
SNHG12	CDK11A	0.447285	7.48215e-56
SNHG12	SEC62	-0.507222	8.28081e-74
SNHG12	BTBD7	-0.485384	7.53496e-67
SNHG12	ANOS1	-0.430324	2.18099e-51
SNHG12	AKAP8L	0.459401	3.36118e-59
SNHG12	PIK3C2A	-0.437447	3.12199e-53
SNHG12	MAP4K3	-0.414779	1.63329e-47
SNHG12	MBTPS2	-0.505838	2.36587e-73
SNHG12	DDX11	0.433045	4.35972e-52
SNHG12	UFL1	-0.4177	3.16557e-48
SNHG12	POLA2	0.432145	7.43747e-52
SNHG12	AQR	-0.48639	3.69214e-67
SNHG12	AKAP11	-0.460684	1.45891e-59
SNHG12	BRD9	0.427569	1.09676e-50
SNHG12	SLC39A9	-0.529748	1.54889e-81
SNHG12	RABEP1	-0.449135	2.35373e-56
SNHG12	ARID4A	-0.402423	1.41357e-44
SNHG12	FUT8	-0.470252	2.58142e-62
SNHG12	CUL3	-0.513466	6.81852e-76
SNHG12	MFAP3	-0.573685	2.10164e-98
SNHG12	BOD1L1	-0.413464	3.40091e-47
SNHG12	ZFYVE16	-0.513896	4.88214e-76
SNHG12	RAB27B	-0.462916	3.38702e-60
SNHG12	TRIT1	0.426773	1.74481e-50
SNHG12	PREX2	-0.470367	2.38878e-62
SNHG12	NOP16	0.486966	2.45203e-67
SNHG12	SNX29	-0.432156	7.38995e-52
SNHG12	JKAMP	-0.422114	2.57199e-49
SNHG12	LIMA1	-0.475143	9.3504e-64
SNHG12	HOMER3	0.419448	1.17684e-48
SNHG12	MRTO4	0.510519	6.6493e-75
SNHG12	AP5M1	-0.462139	5.64034e-60
SNHG12	HHAT	-0.405508	2.68226e-45
SNHG12	GALC	-0.447322	7.31029e-56
SNHG12	FAM114A2	-0.431225	1.2818e-51
SNHG12	PITHD1	0.412609	5.46754e-47
SNHG12	CDK17	-0.445063	2.97552e-55
SNHG12	POLD1	0.419494	1.14601e-48
SNHG12	CALCRL	-0.484353	1.56012e-66
SNHG12	DIP2B	-0.403679	7.20037e-45
SNHG12	ATG2B	-0.478636	8.46278e-65
SNHG12	DHX29	-0.40713	1.11163e-45
SNHG12	TP53BP1	-0.443214	9.30579e-55
SNHG12	RASSF1	0.468886	6.46042e-62
SNHG12	SRBD1	-0.479393	5.00735e-65
SNHG12	ERLEC1	-0.420882	5.20172e-49
SNHG12	ADGRF5	-0.428626	5.91088e-51
SNHG12	ABCC9	-0.461562	8.22517e-60
SNHG12	NEDD4	-0.498358	6.36148e-71
SNHG12	EXOC5	-0.435117	1.26617e-52
SNHG12	RNF126	0.442926	1.11123e-54
SNHG12	JMJD6	0.426273	2.33343e-50
SNHG12	TCOF1	0.451535	5.19097e-57
SNHG12	SEL1L	-0.584624	5.1819e-103
SNHG12	DAZAP1	0.596093	4.91082e-108
SNHG12	CPSF1	0.487765	1.38885e-67
SNHG12	AFF4	-0.486142	4.40418e-67
SNHG12	SELENOO	0.420424	6.75462e-49
SNHG12	FRY	-0.420663	5.89294e-49
SNHG12	BCS1L	0.491151	1.22476e-68
SNHG12	DPP8	-0.445417	2.38897e-55
SNHG12	SLC24A1	-0.426858	1.66061e-50
SNHG12	HACD3	-0.421029	4.78362e-49
SNHG12	VPS9D1	0.450515	9.88296e-57
SNHG12	TMEM131	-0.429922	2.7626e-51
SNHG12	SEC31B	0.479521	4.58174e-65
SNHG12	KLHL20	-0.443732	6.76551e-55
SNHG12	ARHGEF1	0.458964	4.46223e-59
SNHG12	MAP2K7	0.426376	2.19743e-50
SNHG12	NFKB2	0.475976	5.28787e-64
SNHG12	SNRPA	0.524345	1.24962e-79
SNHG12	DYNC1I2	-0.486983	2.42249e-67
SNHG12	MID2	-0.405844	2.23592e-45
SNHG12	PSEN1	-0.423502	1.15863e-49
SNHG12	ZNF510	-0.417056	4.55151e-48
SNHG12	ATP8B1	-0.446112	1.55211e-55
SNHG12	BZW1	-0.433902	2.61726e-52
SNHG12	TNPO1	-0.43184	8.90887e-52
SNHG12	NCOA1	-0.45446	8.09166e-58
SNHG12	ATRX	-0.451314	5.96949e-57
SNHG12	SCAMP1	-0.462198	5.42523e-60
SNHG12	IPO11	-0.435785	8.48807e-53
SNHG12	SRRT	0.500019	1.85958e-71
SNHG12	BAX	0.45387	1.17907e-57
SNHG12	SH3BP2	0.410285	1.97577e-46
SNHG12	TXNDC16	-0.411707	9.01369e-47
SNHG12	DOCK9	-0.44164	2.44376e-54
SNHG12	ATRN	-0.418937	1.57203e-48
SNHG12	KIF16B	-0.429858	2.86986e-51
SNHG12	ARHGAP4	0.407404	9.57509e-46
SNHG12	TFAP4	0.407809	7.67661e-46
SNHG12	PABPC4	0.477023	2.57609e-64
SNHG12	WDR7	-0.445277	2.60592e-55
SNHG12	HECTD1	-0.461649	7.77153e-60
SNHG12	SNAP23	-0.477691	1.62587e-64
SNHG12	DHPS	0.544369	7.12744e-87
SNHG12	CDC34	0.405324	2.96304e-45
SNHG12	TRMT2A	0.488146	1.05781e-67
SNHG12	LZTR1	0.450128	1.26077e-56
SNHG12	HIRA	0.44025	5.71185e-54
SNHG12	SH3BP1	0.425186	4.3815e-50
SNHG12	TTC28	-0.429541	3.4571e-51
SNHG12	XBP1	-0.414277	2.16186e-47
SNHG12	CHKB	0.410971	1.3539e-46
SNHG12	SGSM3	0.482855	4.47555e-66
SNHG12	EP300	-0.420625	6.02143e-49
SNHG12	TRMU	0.567258	8.91923e-96
SNHG12	HDAC10	0.441904	2.07957e-54
SNHG12	SOS2	-0.40718	1.08198e-45
SNHG12	TMED8	-0.435743	8.7045e-53
SNHG12	SAMD15	-0.418678	1.82078e-48
SNHG12	SPTLC2	-0.473147	3.64669e-63
SNHG12	PPM1A	-0.442707	1.27109e-54
SNHG12	GSKIP	-0.408055	6.71223e-46
SNHG12	TRIP11	-0.4863	3.93681e-67
SNHG12	PABPN1	0.436255	6.40159e-53
SNHG12	ARHGAP5	-0.458538	5.88098e-59
SNHG12	PABPC1L	0.412805	4.90614e-47
SNHG12	KIF3B	-0.416209	7.32755e-48
SNHG12	NOP56	0.433999	2.46981e-52
SNHG12	STS	-0.407143	1.10361e-45
SNHG12	XIAP	-0.423671	1.05109e-49
SNHG12	NAA10	0.485516	6.86411e-67
SNHG12	TAZ	0.567868	5.04828e-96
SNHG12	EEA1	-0.448549	3.39686e-56
SNHG12	RP2	-0.508439	3.27505e-74
SNHG12	KLHL4	-0.44936	2.04268e-56
SNHG12	VWA8	-0.440077	6.34426e-54
SNHG12	HSF4	0.49575	4.32931e-70
SNHG12	CENPT	0.625509	6.81694e-122
SNHG12	TAF1C	0.522908	3.96382e-79
SNHG12	NOMO3	-0.411605	9.53497e-47
SNHG12	CAPN15	0.448818	2.87128e-56
SNHG12	ZNF106	-0.407074	1.14603e-45
SNHG12	TJP1	-0.415274	1.23795e-47
SNHG12	SPG11	-0.473517	2.8357e-63
SNHG12	MTMR9	-0.400382	4.20598e-44
SNHG12	KLHDC4	0.521279	1.45797e-78
SNHG12	NFKBIB	0.420023	8.48515e-49
SNHG12	SNRNP70	0.473748	2.42299e-63
SNHG12	CLASRP	0.561125	2.5355e-93
SNHG12	DOT1L	0.415012	1.43359e-47
SNHG12	PLEKHJ1	0.416376	6.67253e-48
SNHG12	SF3A2	0.404971	3.58663e-45
SNHG12	TRMT1	0.624088	3.44529e-121
SNHG12	STX10	0.487743	1.41036e-67
SNHG12	CCDC130	0.570109	6.19065e-97
SNHG12	TIMM44	0.498861	4.38692e-71
SNHG12	AKAP8	0.440864	3.92738e-54
SNHG12	PDCD5	0.504235	7.94265e-73
SNHG12	RPS16	0.43886	1.32899e-53
SNHG12	FBL	0.440424	5.13729e-54
SNHG12	MRPL4	0.431328	1.20618e-51
SNHG12	RPS19	0.471381	1.20602e-62
SNHG12	BABAM1	0.40946	3.10855e-46
SNHG12	TYK2	0.409143	3.69895e-46
SNHG12	RAB3D	-0.423479	1.17434e-49
SNHG12	RPL18A	0.450477	1.01234e-56
SNHG12	DDX49	0.406018	2.03492e-45
SNHG12	KXD1	0.42982	2.93346e-51
SNHG12	SMG9	0.411854	8.30856e-47
SNHG12	HBP1	-0.515345	1.5776e-76
SNHG12	CPED1	-0.438344	1.8158e-53
SNHG12	PDAP1	0.448934	2.66921e-56
SNHG12	CLDN15	0.432442	6.23593e-52
SNHG12	TMEM106B	-0.457961	8.54106e-59
SNHG12	TSPAN13	-0.404905	3.71682e-45
SNHG12	TMEM245	-0.462746	3.78839e-60
SNHG12	MEGF9	-0.467405	1.73773e-61
SNHG12	SETX	-0.417458	3.62957e-48
SNHG12	DVL1	0.475779	6.05206e-64
SNHG12	SEC23IP	-0.439193	1.08583e-53
SNHG12	LZTS2	0.411793	8.59601e-47
SNHG12	UBE2S	0.406971	1.21223e-45
SNHG12	CDK5RAP3	0.449299	2.12256e-56
SNHG12	ENO3	0.447288	7.46739e-56
SNHG12	CPD	-0.503027	1.96932e-72
SNHG12	KAT2A	0.510476	6.87357e-75
SNHG12	NAT9	0.482223	6.97074e-66
SNHG12	TBC1D9	-0.417448	3.64961e-48
SNHG12	INPP4B	-0.414109	2.37474e-47
SNHG12	GAB1	-0.416522	6.14773e-48
SNHG12	CLCN3	-0.457485	1.16105e-58
SNHG12	GALNT7	-0.430266	2.25695e-51
SNHG12	SH3D19	-0.426647	1.87677e-50
SNHG12	UBE4A	-0.435113	1.2695e-52
SNHG12	CHD4	0.432925	4.68118e-52
SNHG12	UHRF1BP1L	-0.505324	3.49068e-73
SNHG12	HCFC2	-0.48416	1.7882e-66
SNHG12	SERINC1	-0.515835	1.07465e-76
SNHG12	FHL5	-0.475929	5.45912e-64
SNHG12	ARFGEF3	-0.479777	3.83742e-65
SNHG12	MRPL2	0.413753	2.89538e-47
SNHG12	FBRSL1	0.416876	5.03767e-48
SNHG12	ERBIN	-0.437627	2.80168e-53
SNHG12	MAN2A1	-0.413477	3.37536e-47
SNHG12	SEMA5A	-0.449505	1.8651e-56
SNHG12	APBB3	0.40174	2.03804e-44
SNHG12	CERT1	-0.527601	8.95247e-81
SNHG12	FAF2	-0.405104	3.33731e-45
SNHG12	CDH6	-0.43399	2.48243e-52
SNHG12	FAM172A	-0.424861	5.28818e-50
SNHG12	LNPEP	-0.409529	2.99338e-46
SNHG12	TRIM23	-0.486049	4.7027e-67
SNHG12	SEC24A	-0.431736	9.47504e-52
SNHG12	SMAD5	-0.472155	7.14585e-63
SNHG12	CSNK1A1	-0.459764	2.65541e-59
SNHG12	RTKN	0.441402	2.82673e-54
SNHG12	SLC35F5	-0.466117	4.0922e-61
SNHG12	EPB41L5	-0.443544	7.59867e-55
SNHG12	STAM2	-0.586206	1.08033e-103
SNHG12	PDE1A	-0.410536	1.72009e-46
SNHG12	PCGF1	0.411958	7.84448e-47
SNHG12	LANCL1	-0.450187	1.21458e-56
SNHG12	USP34	-0.413626	3.10655e-47
SNHG12	STK25	0.410266	1.99601e-46
SNHG12	RAB3GAP1	-0.425969	2.78418e-50
SNHG12	SRSF7	0.431395	1.15942e-51
SNHG12	ATF2	-0.4107	1.57183e-46
SNHG12	TRAK2	-0.46596	4.54411e-61
SNHG12	PCYOX1	-0.536666	4.98153e-84
SNHG12	PARD3B	-0.402715	1.20917e-44
SNHG12	WRAP73	0.581996	6.87754e-102
SNHG12	AMPD2	0.400441	4.07547e-44
SNHG12	SRSF4	0.496559	2.39242e-70
SNHG12	MECR	0.456047	2.9287e-58
SNHG12	EDEM3	-0.448766	2.96534e-56
SNHG12	SRM	0.439403	9.55673e-54
SNHG12	MIIP	0.573978	1.59121e-98
SNHG12	RO60	-0.40651	1.55791e-45
SNHG12	CD46	-0.407631	8.45891e-46
SNHG12	EBNA1BP2	0.406858	1.28933e-45
SNHG12	B4GALT2	0.411258	1.15515e-46
SNHG12	ERI3	0.428806	5.32147e-51
SNHG12	RSRP1	0.571142	2.34038e-97
SNHG12	CREB1	-0.47926	5.49229e-65
SNHG12	FBXL5	-0.478081	1.24144e-64
SNHG12	ABCG2	-0.425548	3.55346e-50
SNHG12	RAB14	-0.438191	1.99192e-53
SNHG12	TRIM32	-0.442813	1.19078e-54
SNHG12	ACYP1	0.432645	5.52659e-52
SNHG12	ALDH6A1	-0.458917	4.59994e-59
SNHG12	AFTPH	-0.439876	7.17008e-54
SNHG12	PANK3	-0.406444	1.61468e-45
SNHG12	TEK	-0.463792	1.90446e-60
SNHG12	ELF1	-0.49835	6.40115e-71
SNHG12	KBTBD7	-0.425241	4.24623e-50
SNHG12	KDM3B	-0.420473	6.56829e-49
SNHG12	ARL1	-0.422625	1.91828e-49
SNHG12	APAF1	-0.416945	4.8449e-48
SNHG12	TMEM39B	0.472165	7.09929e-63
SNHG12	POLK	-0.490506	1.94811e-68
SNHG12	UBL3	-0.420705	5.75486e-49
SNHG12	SLC66A2	0.411774	8.68755e-47
SNHG12	ZMIZ2	0.446937	9.29637e-56
SNHG12	DDX39A	0.495453	5.38312e-70
SNHG12	TRIR	0.450678	8.91683e-57
SNHG12	ZC3H13	-0.445604	2.12747e-55
SNHG12	PFDN5	0.419529	1.12375e-48
SNHG12	KBTBD4	-0.426157	2.49608e-50
SNHG12	CHD6	-0.407663	8.31374e-46
SNHG12	USP9X	-0.420392	6.87784e-49
SNHG12	RPS10	0.5924	2.14068e-106
SNHG12	AHNAK	-0.456258	2.55866e-58
SNHG12	UPF3B	0.444157	5.20841e-55
SNHG12	NUP85	0.464986	8.65944e-61
SNHG12	PPP1R12C	0.430831	1.61779e-51
SNHG12	ZNF133	0.418848	1.6538e-48
SNHG12	PSMB2	0.40193	1.84132e-44
SNHG12	XRCC3	0.440673	4.41235e-54
SNHG12	IRF3	0.502714	2.48902e-72
SNHG12	PRMT1	0.404498	4.63218e-45
SNHG12	INTS11	0.447463	6.6982e-56
SNHG12	ZNF484	-0.454801	6.50589e-58
SNHG12	TRAF2	0.43014	2.42975e-51
SNHG12	PTPRB	-0.45758	1.09212e-58
SNHG12	CHTF18	0.486019	4.80633e-67
SNHG12	KDR	-0.424364	7.04755e-50
SNHG12	ATF4	0.429439	3.67022e-51
SNHG12	BAIAP2L2	0.455233	4.93694e-58
SNHG12	PRKRIP1	0.431316	1.21434e-51
SNHG12	MKLN1	-0.426018	2.7059e-50
SNHG12	TTBK2	-0.403948	6.23198e-45
SNHG12	MINDY2	-0.452381	3.03746e-57
SNHG12	VPS13C	-0.402481	1.37072e-44
SNHG12	COPB1	-0.410093	2.19627e-46
SNHG12	MTUS1	-0.419871	9.25022e-49
SNHG12	DTD2	-0.450652	9.06208e-57
SNHG12	EPB41L4A	-0.400976	3.06396e-44
SNHG12	QRICH2	0.426869	1.64924e-50
SNHG12	TOMM40	0.416933	4.87668e-48
SNHG12	GTPBP3	0.457522	1.13397e-58
SNHG12	NSUN5	0.423735	1.01297e-49
SNHG12	DDA1	0.451606	4.96309e-57
SNHG12	LSM7	0.513635	5.97776e-76
SNHG12	LSM4	0.439292	1.02231e-53
SNHG12	SHFL	0.410174	2.10026e-46
SNHG12	LATS1	-0.430504	1.96117e-51
SNHG12	MRPS25	0.504716	5.52672e-73
SNHG12	ACAP3	0.458636	5.52134e-59
SNHG12	C1orf159	0.587805	2.19468e-104
SNHG12	IL13RA1	-0.438684	1.47819e-53
SNHG12	WDR44	-0.476692	3.23391e-64
SNHG12	ZNF304	-0.426082	2.60659e-50
SNHG12	SNRPA1	0.413884	2.69147e-47
SNHG12	DCAF15	0.461991	6.21404e-60
SNHG12	ILKAP	0.50048	1.31936e-71
SNHG12	MYBBP1A	0.411933	7.95547e-47
SNHG12	KHDC4	0.421116	4.55097e-49
SNHG12	DPH2	0.417862	2.88898e-48
SNHG12	NASP	0.502214	3.61991e-72
SNHG12	SERINC3	-0.429212	4.19406e-51
SNHG12	AP3B1	-0.484284	1.63793e-66
SNHG12	DCTN4	-0.43637	5.97212e-53
SNHG12	COG6	-0.459885	2.45407e-59
SNHG12	TBC1D8B	-0.405133	3.28664e-45
SNHG12	CSNK1G2	0.412551	5.64626e-47
SNHG12	WDR74	0.489365	4.4217e-68
SNHG12	AGAP3	0.457265	1.33871e-58
SNHG12	PSRC1	0.433277	3.79778e-52
SNHG12	AP4B1	0.464365	1.30543e-60
SNHG12	KIDINS220	-0.402534	1.33249e-44
SNHG12	IL6ST	-0.412731	5.10959e-47
SNHG12	RBM17	0.489865	3.08846e-68
SNHG12	GNL2	0.400363	4.24923e-44
SNHG12	DHX34	0.495063	7.15954e-70
SNHG12	CLOCK	-0.408157	6.34674e-46
SNHG12	CARS2	0.400996	3.03231e-44
SNHG12	ARHGAP32	-0.415755	9.45418e-48
SNHG12	TMED7	-0.468181	1.03507e-61
SNHG12	APC	-0.517468	2.98368e-77
SNHG12	FBXO21	-0.414302	2.13136e-47
SNHG12	LCA5	-0.460143	2.07512e-59
SNHG12	DNAJC14	-0.457304	1.30527e-58
SNHG12	GNS	-0.445519	2.24294e-55
SNHG12	RNASEL	-0.476372	4.02965e-64
SNHG12	USP37	-0.466106	4.12317e-61
SNHG12	TMEM127	-0.426573	1.95992e-50
SNHG12	GCC2	-0.419131	1.40881e-48
SNHG12	TBRG4	0.490517	1.93273e-68
SNHG12	TSTD2	-0.434051	2.39424e-52
SNHG12	DENND4C	-0.458995	4.37405e-59
SNHG12	TJAP1	0.454575	7.51629e-58
SNHG12	HMGA1	0.405788	2.30508e-45
SNHG12	ATAT1	0.403077	9.95312e-45
SNHG12	NEK1	-0.416551	6.046e-48
SNHG12	ARHGAP20	-0.444268	4.86326e-55
SNHG12	PARP6	0.417546	3.45325e-48
SNHG12	ADAM10	-0.409742	2.66331e-46
SNHG12	RABGGTB	0.519561	5.7102e-78
SNHG12	THUMPD2	0.420902	5.14116e-49
SNHG12	PREPL	-0.495428	5.4822e-70
SNHG12	ITGAV	-0.420991	4.88868e-49
SNHG12	SLC35A5	-0.436478	5.59866e-53
SNHG12	SECISBP2L	-0.431188	1.30992e-51
SNHG12	G3BP2	-0.425755	3.1521e-50
SNHG12	SCARB2	-0.45363	1.37342e-57
SNHG12	GSTCD	-0.451112	6.78156e-57
SNHG12	SEC24B	-0.415735	9.56461e-48
SNHG12	MAPK8IP3	0.405417	2.81866e-45
SNHG12	NDUFA9	0.433406	3.51714e-52
SNHG12	SCAF11	-0.402008	1.76621e-44
SNHG12	TMTC3	-0.50639	1.55753e-73
SNHG12	GIT2	-0.431118	1.36559e-51
SNHG12	LNX2	-0.433875	2.65874e-52
SNHG12	LMBR1L	0.402887	1.10207e-44
SNHG12	TMBIM6	-0.508562	2.97953e-74
SNHG12	RB1	-0.502877	2.20283e-72
SNHG12	NAA30	-0.437219	3.58196e-53
SNHG12	TCF12	-0.471043	1.51542e-62
SNHG12	HMG20A	-0.424043	8.48565e-50
SNHG12	PIF1	0.527025	1.42993e-80
SNHG12	ULK3	0.419109	1.4261e-48
SNHG12	CDH13	-0.468617	7.7346e-62
SNHG12	PRELID3A	0.474115	1.88652e-63
SNHG12	ARRB2	0.413427	3.47197e-47
SNHG12	NARF	0.495143	6.74924e-70
SNHG12	TRIM65	0.494757	8.94924e-70
SNHG12	DUS3L	0.40244	1.40092e-44
SNHG12	CAPN10	0.512377	1.58528e-75
SNHG12	GPN2	0.414293	2.14222e-47
SNHG12	PIGK	-0.440618	4.56303e-54
SNHG12	RPS8	0.41084	1.45523e-46
SNHG12	PFDN2	0.407318	1.00325e-45
SNHG12	TOR1AIP1	-0.484956	1.01953e-66
SNHG12	CERS2	-0.423319	1.28711e-49
SNHG12	C1orf35	0.406582	1.49744e-45
SNHG12	ASXL2	-0.41074	1.53771e-46
SNHG12	MRPS5	0.450326	1.11325e-56
SNHG12	LYG1	0.570663	3.67686e-97
SNHG12	SPOPL	-0.489252	4.79621e-68
SNHG12	SCRN3	-0.471738	9.4739e-63
SNHG12	LNPK	-0.425348	3.9911e-50
SNHG12	UBR3	-0.496499	2.50126e-70
SNHG12	NBEAL1	-0.468505	8.33396e-62
SNHG12	RHBDD1	-0.440325	5.4568e-54
SNHG12	COPS7B	0.440865	3.92441e-54
SNHG12	RABL3	-0.425198	4.35163e-50
SNHG12	SLIT2	-0.406423	1.63336e-45
SNHG12	LYAR	0.416948	4.83731e-48
SNHG12	METTL14	-0.433505	3.31578e-52
SNHG12	SETD7	-0.513975	4.58831e-76
SNHG12	IQGAP2	-0.44418	5.13237e-55
SNHG12	RASA1	-0.427568	1.09741e-50
SNHG12	FBXL17	-0.44336	8.50947e-55
SNHG12	FEM1C	-0.432227	7.08493e-52
SNHG12	YIPF5	-0.469083	5.66205e-62
SNHG12	FAM193B	0.52603	3.20591e-80
SNHG12	GIGYF1	0.417253	4.07357e-48
SNHG12	ZNF41	-0.452476	2.85963e-57
SNHG12	LPAR4	-0.414181	2.28014e-47
SNHG12	GNRH1	0.458652	5.46313e-59
SNHG12	SNX30	-0.400632	3.68076e-44
SNHG12	GPR107	-0.4239	9.21221e-50
SNHG12	PAXX	0.444522	4.15678e-55
SNHG12	INPP5E	0.491927	6.99439e-69
SNHG12	SEC16A	-0.402903	1.09263e-44
SNHG12	DPH7	0.612297	1.73107e-115
SNHG12	ZEB1	-0.438007	2.22613e-53
SNHG12	MTG1	0.475074	9.80383e-64
SNHG12	DGKZ	0.407813	7.66073e-46
SNHG12	B3GAT3	0.409951	2.3739e-46
SNHG12	ITGB1	-0.44263	1.33296e-54
SNHG12	SEC24D	-0.460352	1.81118e-59
SNHG12	UEVLD	-0.482017	8.05169e-66
SNHG12	SLC2A13	-0.412025	7.55829e-47
SNHG12	TWF1	-0.452198	3.41182e-57
SNHG12	FER	-0.419043	1.48067e-48
SNHG12	ANKRD50	-0.438858	1.33006e-53
SNHG12	TGOLN2	-0.439265	1.03912e-53
SNHG12	UHMK1	-0.402152	1.63503e-44
SNHG12	GUCY1A2	-0.414162	2.30553e-47
SNHG12	GPD1L	-0.428992	4.77098e-51
SNHG12	SAR1B	-0.438577	1.57713e-53
SNHG12	UTRN	-0.420049	8.36282e-49
SNHG12	MARVELD2	-0.434662	1.6624e-52
SNHG12	TMEM87B	-0.557955	4.49319e-92
SNHG12	TRIP12	-0.453384	1.60659e-57
SNHG12	PPP2R5E	-0.414671	1.73517e-47
SNHG12	CC2D1B	0.512022	2.08745e-75
SNHG12	CXXC1	0.499867	2.08156e-71
SNHG12	APOOL	-0.432398	6.40227e-52
SNHG12	DKK2	-0.406566	1.51127e-45
SNHG12	SLC25A28	0.516866	4.78949e-77
SNHG12	MIER3	-0.425173	4.41674e-50
SNHG12	RPL30	0.409609	2.86452e-46
SNHG12	KAT6B	-0.412733	5.10378e-47
SNHG12	RPUSD3	0.431626	1.01087e-51
SNHG12	FCHO2	-0.444587	3.99265e-55
SNHG12	RNF111	-0.47538	7.9547e-64
SNHG12	TAB3	-0.402941	1.07099e-44
SNHG12	PSMG3	0.458662	5.4262e-59
SNHG12	UBXN11	0.426317	2.27481e-50
SNHG12	RNF207	0.533283	8.38759e-83
SNHG12	ZFAND2B	0.421879	2.94174e-49
SNHG12	RNF166	0.477225	2.24073e-64
SNHG12	ZNF276	0.601544	1.70563e-110
SNHG12	SYNJ1	-0.416472	6.32371e-48
SNHG12	UBR1	-0.530916	5.9298e-82
SNHG12	CCDC17	0.413841	2.75614e-47
SNHG12	EFCAB14	-0.458232	7.16726e-59
SNHG12	ZNF221	-0.403978	6.1315e-45
SNHG12	CCDC28B	0.402362	1.46105e-44
SNHG12	TMEM234	0.527115	1.32948e-80
SNHG12	ATAD3B	0.71918	6.99261e-178
SNHG12	SSU72	0.422282	2.33478e-49
SNHG12	UBE2J2	0.428972	4.82693e-51
SNHG12	ANKLE1	0.438282	1.886e-53
SNHG12	WDR4	0.443848	6.3002e-55
SNHG12	RRP1	0.524796	8.68942e-80
SNHG12	FAM207A	0.418931	1.57759e-48
SNHG12	RALGDS	0.486734	2.89297e-67
SNHG12	C21orf58	0.445667	2.04636e-55
SNHG12	TAOK1	-0.408641	4.87201e-46
SNHG12	SAFB	0.400227	4.5668e-44
SNHG12	CPSF4	0.515196	1.77181e-76
SNHG12	TONSL	0.407223	1.0565e-45
SNHG12	RECQL4	0.452239	3.32366e-57
SNHG12	PPP1R16A	0.431138	1.34901e-51
SNHG12	MFSD12	0.460373	1.78732e-59
SNHG12	U2AF1L4	0.487872	1.28619e-67
SNHG12	SAP30BP	0.427115	1.42914e-50
SNHG12	SRSF2	0.468423	8.80656e-62
SNHG12	LEMD2	0.424531	6.39922e-50
SNHG12	SENP3	0.430327	2.17742e-51
SNHG12	NXF1	0.442782	1.21402e-54
SNHG12	MAGOH	0.453712	1.30341e-57
SNHG12	SYNC	-0.470539	2.12873e-62
SNHG12	SCNN1D	0.424434	6.7696e-50
SNHG12	ATXN7L2	0.515861	1.05367e-76
SNHG12	ZNF281	-0.452351	3.09605e-57
SNHG12	REL	-0.406976	1.20901e-45
SNHG12	RFTN2	-0.436221	6.53332e-53
SNHG12	ANKRD23	0.476511	3.66274e-64
SNHG12	SCNM1	0.42104	4.75154e-49
SNHG12	ABRAXAS1	-0.416605	5.86603e-48
SNHG12	HIPK1	-0.422935	1.60513e-49
SNHG12	KRTCAP2	0.400448	4.06106e-44
SNHG12	ANKZF1	0.581329	1.32115e-101
SNHG12	WDFY3	-0.467529	1.59954e-61
SNHG12	CCNL1	0.415489	1.0979e-47
SNHG12	SMIM14	-0.427048	1.48613e-50
SNHG12	APBB2	-0.433921	2.58669e-52
SNHG12	FYCO1	-0.468256	9.84726e-62
SNHG12	ZNF148	-0.447904	5.08453e-56
SNHG12	TPRA1	0.4285	6.36414e-51
SNHG12	POLR2H	0.446031	1.63296e-55
SNHG12	RFC4	0.412353	6.30241e-47
SNHG12	DNAJB14	-0.447291	7.45651e-56
SNHG12	TMEM144	-0.412396	6.1534e-47
SNHG12	GASK1B	-0.437269	3.47556e-53
SNHG12	ARFIP1	-0.445421	2.38298e-55
SNHG12	TMEM184C	-0.454342	8.72162e-58
SNHG12	LMBRD2	-0.50725	8.10153e-74
SNHG12	SLC25A46	-0.402122	1.6611e-44
SNHG12	PGGT1B	-0.429993	2.65034e-51
SNHG12	PRRC1	-0.503056	1.92634e-72
SNHG12	CFAP97	-0.401687	2.09665e-44
SNHG12	ZNF12	-0.408289	5.90674e-46
SNHG12	FASTK	0.412842	4.80627e-47
SNHG12	ATP7A	-0.554412	1.07608e-90
SNHG12	GTF2A1	-0.478572	8.84469e-65
SNHG12	SLC18A2	-0.413614	3.12865e-47
SNHG12	SNAPC4	0.456131	2.77643e-58
SNHG12	ENTR1	0.511865	2.35515e-75
SNHG12	ZMYND19	0.449058	2.47013e-56
SNHG12	TRUB1	-0.417042	4.58862e-48
SNHG12	ZFYVE1	-0.404829	3.87386e-45
SNHG12	TAF1D	0.512818	1.12694e-75
SNHG12	TCP11L2	-0.504718	5.51895e-73
SNHG12	JAM3	-0.496537	2.43199e-70
SNHG12	AVPR1A	-0.410075	2.21764e-46
SNHG12	STXBP4	-0.416949	4.83282e-48
SNHG12	CDYL2	-0.42141	3.84804e-49
SNHG12	MCM7	0.474445	1.50702e-63
SNHG12	TMPRSS5	0.439618	8.38731e-54
SNHG12	GOLM2	-0.485116	9.1057e-67
SNHG12	RCCD1	0.434857	1.47988e-52
SNHG12	IGF2	-0.437968	2.27914e-53
SNHG12	ENGASE	0.47398	2.06831e-63
SNHG12	TEPSIN	0.579391	8.72627e-101
SNHG12	PPP2R3B	0.548613	1.79481e-88
SNHG12	RPL13	0.404425	4.81794e-45
SNHG12	NFKBID	0.605659	2.20544e-112
SNHG12	LENG8	0.400455	4.04487e-44
SNHG12	KIFC2	0.42347	1.18014e-49
SNHG12	ATG16L2	0.414977	1.46179e-47
SNHG12	CCDC88B	0.401381	2.46896e-44
SNHG12	ANKS3	0.488322	9.33267e-68
SNHG12	ING5	0.429941	2.73283e-51
SNHG12	ATG4B	0.472575	5.37642e-63
SNHG12	AR	-0.436152	6.80915e-53
SNHG12	THBS3	0.40638	1.67203e-45
SNHG12	DTWD2	-0.477259	2.1886e-64
SNHG12	DFFB	0.470389	2.35391e-62
SNHG12	HEXD	0.482078	7.71216e-66
SNHG12	DUS1L	0.465821	4.97982e-61
SNHG12	RFNG	0.442071	1.87804e-54
SNHG12	CALML6	0.435056	1.3136e-52
SNHG12	PUSL1	0.401341	2.52193e-44
SNHG12	KCNAB3	0.43725	3.51685e-53
SNHG12	USP38	-0.451951	3.98905e-57
SNHG12	USP47	-0.499122	3.61517e-71
SNHG12	TMED10	-0.499879	2.0625e-71
SNHG12	RALGAPB	-0.443606	7.31093e-55
SNHG12	TRABD	0.421108	4.57125e-49
SNHG12	KIAA0232	-0.423017	1.5311e-49
SNHG12	NCBP2L	-0.437734	2.62585e-53
SNHG12	PDGFD	-0.419107	1.4277e-48
SNHG12	ZNF692	0.5624	7.91256e-94
SNHG12	POLR1C	0.455534	4.07089e-58
SNHG12	CTPS1	0.402596	1.28838e-44
SNHG12	RPS21	0.45033	1.11062e-56
SNHG12	RPS7	0.403966	6.17166e-45
SNHG12	PPIH	0.47234	6.30293e-63
SNHG12	RAB33B	-0.425729	3.19936e-50
SNHG12	THOP1	0.443863	6.24058e-55
SNHG12	EIF2AK3	-0.410556	1.70194e-46
SNHG12	CEBPB	0.43035	2.14791e-51
SNHG12	HINFP	0.462125	5.69246e-60
SNHG12	CERS6	-0.55111	2.00707e-89
SNHG12	MANEA	-0.406725	1.38547e-45
SNHG12	MUS81	0.531336	4.19816e-82
SNHG12	DMXL1	-0.445271	2.61531e-55
SNHG12	NBEA	-0.484649	1.26651e-66
SNHG12	ANKRD13D	0.45726	1.34266e-58
SNHG12	ADCK5	0.471678	9.86661e-63
SNHG12	RAPH1	-0.442504	1.43932e-54
SNHG12	GOLGB1	-0.437277	3.45879e-53
SNHG12	PLAC8L1	0.422523	2.03433e-49
SNHG12	NDNF	-0.410386	1.86828e-46
SNHG12	PPP1R14B	0.407978	7.00013e-46
SNHG12	UQCRH	0.446321	1.36338e-55
SNHG12	HEG1	-0.405479	2.7248e-45
SNHG12	RALGAPA1	-0.471844	8.81726e-63
SNHG12	NDUFA11	0.55607	2.4449e-91
SNHG12	ZNF654	-0.425134	4.51763e-50
SNHG12	DDIT3	0.410455	1.79922e-46
SNHG12	GOLGA8A	0.496744	2.08901e-70
SNHG12	PTPN2	0.405185	3.19425e-45
SNHG12	ERCC4	-0.400087	4.92037e-44
SNHG12	LYSMD3	-0.479163	5.87464e-65
SNHG12	CLK2	0.443535	7.63999e-55
SNHG12	USF3	-0.421231	4.261e-49
SNHG12	C8G	0.503789	1.11066e-72
SNHG12	ACER2	-0.540874	1.42157e-85
SNHG12	ANO6	-0.46841	8.88145e-62
SNHG12	PUS1	0.570711	3.51283e-97
SNHG12	GATD1	0.422204	2.44158e-49
SNHG12	ZBTB38	-0.479541	4.52061e-65
SNHG12	PIDD1	0.461304	9.7344e-60
SNHG12	RPLP2	0.404073	5.82489e-45
SNHG12	ZBTB41	-0.436423	5.7853e-53
SNHG12	MAMDC4	0.432682	5.40785e-52
SNHG12	ASB8	-0.405504	2.68837e-45
SNHG12	ODF3B	0.420047	8.37054e-49
SNHG12	DMAP1	0.491307	1.09447e-68
SNHG12	ZNF366	-0.47462	1.33725e-63
SNHG12	SH2B1	0.432149	7.41814e-52
SNHG12	KLHL11	-0.452028	3.79895e-57
SNHG12	GPR35	0.443299	8.83379e-55
SNHG12	DHFR2	-0.424554	6.31568e-50
SNHG12	HTR1F	-0.410241	2.02442e-46
SNHG12	SPTY2D1	-0.464961	8.80481e-61
SNHG12	ELMOD2	-0.443672	7.02184e-55
SNHG12	KLHL28	-0.511518	3.07946e-75
SNHG12	WDR97	0.409302	3.39123e-46
SNHG12	MROH1	0.416392	6.61481e-48
SNHG12	BBS10	-0.43793	2.33218e-53
SNHG12	TMEM86B	0.472102	7.4078e-63
SNHG12	TRNAU1AP	0.477686	1.63116e-64
SNHG12	RCC1	0.509436	1.52736e-74
SNHG12	MIGA1	-0.408484	5.30875e-46
SNHG12	NRIP1	-0.429481	3.58041e-51
SNHG12	PSMG4	0.428622	5.92777e-51
SNHG12	SCRIB	0.411966	7.80826e-47
SNHG12	ZNF322	-0.428317	7.08506e-51
SNHG12	YIPF6	-0.407286	1.0212e-45
SNHG12	ZBTB20	-0.405883	2.18898e-45
SNHG12	RFX7	-0.428332	7.02147e-51
SNHG12	TSEN54	0.42	8.59719e-49
SNHG12	ARL6IP4	0.459147	3.96394e-59
SNHG12	FBXL6	0.432699	5.35382e-52
SNHG12	TRAPPC6B	-0.446117	1.54785e-55
SNHG12	BRICD5	0.469331	4.79326e-62
SNHG12	RPS17	0.643002	7.29187e-131
SNHG12	NPIPA1	0.442882	1.14167e-54
SNHG12	ALYREF	0.413666	3.03863e-47
SNHG12	UPP1	0.468082	1.10581e-61
SNHG12	TOP1MT	0.482901	4.33406e-66
SNHG12	COPB2	-0.409991	2.322e-46
SNHG12	ANO9	0.404853	3.82429e-45
SNHG12	HSF1	0.41299	4.42526e-47
SNHG12	PURA	-0.402752	1.18544e-44
SNHG12	DDX51	0.435551	9.76638e-53
SNHG12	NRBP2	0.4621	5.78374e-60
SNHG12	KIAA0825	-0.54189	5.97487e-86
SNHG12	UBALD2	0.45711	1.47912e-58
SNHG12	CCDC137	0.42334	1.27156e-49
SNHG12	ARL15	-0.426041	2.66967e-50
SNHG12	CDK10	0.522572	5.18797e-79
SNHG12	PRKG1	-0.451625	4.90238e-57
SNHG12	SP1	-0.431017	1.44963e-51
SNHG12	PBX1	-0.410566	1.69215e-46
SNHG12	ANKFY1	-0.415888	8.77819e-48
SNHG12	C7orf61	0.417253	4.07372e-48
SNHG12	ZBTB6	-0.433833	2.72664e-52
SNHG12	CENATAC	0.513447	6.91575e-76
SNHG12	MRTFB	-0.445845	1.83209e-55
SNHG12	CEACAM19	0.403307	8.79712e-45
SNHG12	ENTPD5	-0.430209	2.33347e-51
SNHG12	RNF220	0.507255	8.07111e-74
SNHG12	DYNC2H1	-0.401983	1.78912e-44
SNHG12	SIRT7	0.514356	3.41256e-76
SNHG12	EXD3	0.428302	7.14684e-51
SNHG12	CARD9	0.407339	9.92244e-46
SNHG12	CYHR1	0.438823	1.3589e-53
SNHG12	KLHL17	0.59713	1.68537e-108
SNHG12	CHM	-0.50547	3.1268e-73
SNHG12	NBR1	-0.400845	3.28695e-44
SNHG12	SHISA6	-0.429843	2.89495e-51
SNHG12	TMEM201	0.419273	1.29974e-48
SNHG12	ADAT2	0.473608	2.66428e-63
SNHG12	ARID2	-0.459994	2.28679e-59
SNHG12	TSPYL1	-0.43509	1.28727e-52
SNHG12	KIAA0895L	0.438994	1.22482e-53
SNHG12	FAT4	-0.445271	2.61547e-55
SNHG12	PIK3R4	-0.467692	1.43535e-61
SNHG12	NF1	-0.41599	8.28677e-48
SNHG12	MAML3	-0.414259	2.18373e-47
SNHG12	STRN3	-0.460786	1.36569e-59
SNHG12	ARHGEF12	-0.476784	3.03544e-64
SNHG12	WDR45	0.422158	2.50751e-49
SNHG12	GMFB	-0.406095	1.95164e-45
SNHG12	ZNF860	-0.428858	5.16247e-51
SNHG12	SLC2A10	-0.432218	7.12335e-52
SNHG12	MIB2	0.476889	2.82326e-64
SNHG12	TTC30A	-0.431169	1.32509e-51
SNHG12	ZNF624	-0.45423	9.37201e-58
SNHG12	ZNF615	-0.422121	2.56052e-49
SNHG12	ZNF81	-0.427704	1.01345e-50
SNHG12	ATAD3A	0.490952	1.41363e-68
SNHG12	SPG7	0.429712	3.1264e-51
SNHG12	AKAP17A	0.436259	6.38401e-53
SNHG12	GRK6	0.432502	6.01814e-52
SNHG12	ZNF770	-0.463194	2.82131e-60
SNHG12	MAN1A2	-0.408399	5.56125e-46
SNHG12	ZXDA	-0.517896	2.12905e-77
SNHG12	UCKL1	0.480339	2.59561e-65
SNHG12	SPRED2	-0.448284	4.01051e-56
SNHG12	ZXDB	-0.407726	8.03257e-46
SNHG12	ARMH1	0.412553	5.64079e-47
SNHG12	ZNF28	-0.423076	1.48011e-49
SNHG12	LRBA	-0.464348	1.32e-60
SNHG12	TOGARAM1	-0.47235	6.2615e-63
SNHG12	CDC42BPB	-0.442427	1.50972e-54
SNHG12	DENND4B	0.448342	3.86721e-56
SNHG12	LTN1	-0.40561	2.53782e-45
SNHG12	CIPC	-0.416519	6.15657e-48
SNHG12	C1orf174	0.413062	4.25312e-47
SNHG12	PJA2	-0.575883	2.57376e-99
SNHG12	LIME1	0.423505	1.15659e-49
SNHG12	GIGYF2	-0.443223	9.2551e-55
SNHG12	NHSL2	-0.422764	1.77079e-49
SNHG12	ZDHHC18	0.478897	7.06261e-65
SNHG12	BMPR2	-0.525952	3.4147e-80
SNHG12	AGER	0.600741	3.95263e-110
SNHG12	MRPL38	0.478622	8.5445e-65
SNHG12	DXO	0.560553	4.26704e-93
SNHG12	NELFE	0.41233	6.38436e-47
SNHG12	CCHCR1	0.457858	9.13149e-59
SNHG12	C6orf136	0.400561	3.82359e-44
SNHG12	ZBTB48	0.452286	3.22686e-57
SNHG12	ZNF155	-0.403874	6.48265e-45
SNHG12	ZNF783	0.478139	1.19285e-64
SNHG12	E2F4	0.491746	7.96927e-69
SNHG12	PRR22	0.406007	2.04711e-45
SNHG12	QTRT1	0.509396	1.57386e-74
SNHG12	MXD3	0.487561	1.60606e-67
SNHG12	HAUS7	0.452279	3.24062e-57
SNHG12	LCAT	0.497632	1.08651e-70
SNHG12	SYNJ2BP	-0.420725	5.68755e-49
SNHG12	SLC23A3	0.422484	2.07973e-49
SNHG12	ARL16	0.452718	2.45251e-57
SNHG12	GOLGA8B	0.402326	1.4893e-44
SNHG12	NPEPL1	0.530398	9.08252e-82
SNHG12	TNFRSF25	0.533292	8.32449e-83
SNHG12	FNIP1	-0.453595	1.40439e-57
SNHG12	RNASEK	0.402899	1.09536e-44
SNHG12	UMAD1	-0.419621	1.06628e-48
SNHG12	ZGLP1	0.478285	1.07875e-64
SNHG12	EBF2	-0.441831	2.17494e-54
SNHG12	FANCG	0.4892	4.97671e-68
SNHG12	CCNL2	0.542551	3.39521e-86
SNHG12	FAM229A	0.529684	1.63242e-81
SNHG12	SAPCD1	0.487048	2.31424e-67
SNHG12	PET100	0.425064	4.70362e-50
SNHG12	RPS28	0.403302	8.81979e-45
SNHG12	PCDHGC3	-0.465154	7.7468e-61
SNHG12	COX19	0.435561	9.70882e-53
SNHG12	ISY1	0.434186	2.20894e-52
SNHG12	RPL36A	0.421383	3.90776e-49
SNHG12	RPP21	0.49084	1.53232e-68
SNHG12	CD302	-0.475295	8.43144e-64
SNHG12	BGLAP	0.40557	2.59368e-45
SNHG12	AP5Z1	0.418608	1.89443e-48
SNHG12	PCDHAC2	-0.405318	2.97264e-45
SNHG12	FMN1	-0.411772	8.69364e-47
SNHG12	HAUS5	0.480011	3.26083e-65
SNHG12	YJEFN3	0.442833	1.17649e-54
SNHG12	GLI4	0.490889	1.47942e-68
SNHG12	PCDHGA12	-0.418219	2.36093e-48
SNHG12	ALG11	-0.464919	9.05017e-61
SNHG12	PCDHGB7	-0.461503	8.55091e-60
SNHG12	PCDHGA3	-0.400537	3.87201e-44
SNHG12	MSH5-SAPCD1	0.472029	7.78025e-63
SNHG12	CTSO	-0.44459	3.98578e-55
SNHG12	ZBED6	-0.44525	2.64983e-55
SNHG12	AC011448.1	0.432816	4.99315e-52
SNHG12	SCX	0.532777	1.27526e-82
SNHG12	CCPG1	-0.41601	8.19783e-48
SNHG12	BOP1	0.507724	5.6493e-74
SNHG12	TEN1-CDK3	0.439262	1.04113e-53
SNHG12	AC040162.1	0.511116	4.20044e-75
SNHG12	PCDHGA9	-0.452653	2.55688e-57
SNHG12	CCER2	0.428336	7.00687e-51
SNHG12	PCDHGA4	-0.40338	8.45834e-45
SNHG12	NCOA4	-0.403902	6.38708e-45
SNHG12	NOL12	0.53211	2.21547e-82
SNHG12	DACH1	-0.424085	8.27927e-50
SNHG12	AL358113.1	0.432624	5.59825e-52
RPS10P3	SLC25A5	0.401618	2.17583e-44
RPS10P3	MATR3	-0.465135	7.84731e-61
RPS10P3	METTL1	0.442768	1.22445e-54
RPS10P3	BOD1L1	-0.417405	3.73915e-48
RPS10P3	NOP16	0.435633	9.29826e-53
RPS10P3	MRTO4	0.427101	1.44106e-50
RPS10P3	MON2	-0.443083	1.00865e-54
RPS10P3	CDK13	-0.402804	1.15271e-44
RPS10P3	POLR1H	0.506997	9.81964e-74
RPS10P3	HSD17B10	0.40247	1.37838e-44
RPS10P3	EXOSC5	0.435077	1.29679e-52
RPS10P3	RPLP0	0.425823	3.03014e-50
RPS10P3	TNRC6A	-0.454142	9.9146e-58
RPS10P3	CAPN3	-0.406387	1.66515e-45
RPS10P3	MRPS18A	0.442883	1.14119e-54
RPS10P3	RANBP1	0.406735	1.37848e-45
RPS10P3	PES1	0.421651	3.35096e-49
RPS10P3	SNU13	0.402637	1.26054e-44
RPS10P3	POLR2F	0.434833	1.50079e-52
RPS10P3	CENPM	0.413064	4.24751e-47
RPS10P3	DDX17	-0.437113	3.81987e-53
RPS10P3	TOMM22	0.46847	8.53594e-62
RPS10P3	MCAT	0.415729	9.59577e-48
RPS10P3	PHF5A	0.43054	1.92073e-51
RPS10P3	PSMB5	0.410715	1.55907e-46
RPS10P3	AHCY	0.400932	3.13704e-44
RPS10P3	RPS16	0.403577	7.60923e-45
RPS10P3	FBL	0.419023	1.49737e-48
RPS10P3	POLR2I	0.421618	3.41653e-49
RPS10P3	RPS19	0.402571	1.30582e-44
RPS10P3	TMEM147	0.429859	2.86679e-51
RPS10P3	BUD31	0.426286	2.31614e-50
RPS10P3	NUDT1	0.42994	2.73476e-51
RPS10P3	NPM3	0.488961	5.90699e-68
RPS10P3	GAR1	0.446727	1.05913e-55
RPS10P3	ANAPC15	0.417784	3.01961e-48
RPS10P3	MRPL51	0.469349	4.73756e-62
RPS10P3	RPS12	0.404518	4.58212e-45
RPS10P3	CUTA	0.415282	1.23289e-47
RPS10P3	BYSL	0.454365	8.59787e-58
RPS10P3	MRPL2	0.407179	1.08255e-45
RPS10P3	DNPH1	0.409935	2.39534e-46
RPS10P3	RPL24	0.414111	2.37099e-47
RPS10P3	DNAH1	-0.40967	2.77071e-46
RPS10P3	NKTR	-0.495907	3.85929e-70
RPS10P3	EEF1B2	0.457771	9.65386e-59
RPS10P3	SF3B6	0.468852	6.6098e-62
RPS10P3	PPM1G	0.406327	1.72015e-45
RPS10P3	CCT4	0.409627	2.83629e-46
RPS10P3	PDCL3	0.434386	1.96011e-52
RPS10P3	COX7A2L	0.442545	1.40389e-54
RPS10P3	MRPL37	0.420422	6.76012e-49
RPS10P3	NDUFB3	0.41752	3.50396e-48
RPS10P3	KANSL1	-0.419285	1.29049e-48
RPS10P3	MRPS2	0.425586	3.4752e-50
RPS10P3	NDUFAF4	0.426367	2.20902e-50
RPS10P3	BAZ2B	-0.423266	1.3274e-49
RPS10P3	SNRPC	0.532344	1.82487e-82
RPS10P3	MEA1	0.43014	2.43064e-51
RPS10P3	RPP40	0.503834	1.07392e-72
RPS10P3	EEF1E1	0.400128	4.81339e-44
RPS10P3	RNF113A	0.443984	5.79479e-55
RPS10P3	NDUFA1	0.407343	9.89982e-46
RPS10P3	CLPP	0.400017	5.10628e-44
RPS10P3	SNRPD2	0.438004	2.23086e-53
RPS10P3	PDCD2L	0.481872	8.90816e-66
RPS10P3	UXT	0.422924	1.61517e-49
RPS10P3	SDF2L1	0.415136	1.33752e-47
RPS10P3	MRPS12	0.426484	2.06387e-50
RPS10P3	RPL36	0.401911	1.85998e-44
RPS10P3	COQ3	0.437225	3.56957e-53
RPS10P3	NXT1	0.433674	2.99767e-52
RPS10P3	TIMM10	0.450805	8.23162e-57
RPS10P3	TMEM258	0.406827	1.31131e-45
RPS10P3	DMTF1	-0.445999	1.66573e-55
RPS10P3	PRADC1	0.409918	2.41767e-46
RPS10P3	CCT7	0.445983	1.68251e-55
RPS10P3	MRPS9	0.429584	3.37034e-51
RPS10P3	TXN	0.407703	8.13326e-46
RPS10P3	PPIL1	0.41844	2.08363e-48
RPS10P3	CARF	-0.406036	2.01535e-45
RPS10P3	SENP7	-0.421791	3.09374e-49
RPS10P3	KIAA1109	-0.416689	5.59725e-48
RPS10P3	SNRPF	0.435031	1.33294e-52
RPS10P3	RPS2	0.412323	6.40821e-47
RPS10P3	NOB1	0.416708	5.53694e-48
RPS10P3	C18orf21	0.427997	8.54512e-51
RPS10P3	RPS27A	0.473784	2.36478e-63
RPS10P3	SNRPG	0.440806	4.06761e-54
RPS10P3	RPS3A	0.419021	1.49935e-48
RPS10P3	ABT1	0.44535	2.49126e-55
RPS10P3	EBP	0.416941	4.85642e-48
RPS10P3	RPL7	0.41443	1.98514e-47
RPS10P3	SURF2	0.445557	2.1902e-55
RPS10P3	NTMT1	0.430292	2.22264e-51
RPS10P3	TIMM8B	0.440374	5.29424e-54
RPS10P3	PABPC3	0.461753	7.26185e-60
RPS10P3	GEMIN6	0.404276	5.21969e-45
RPS10P3	SREK1	-0.418477	2.04007e-48
RPS10P3	ATP5MC3	0.41514	1.33496e-47
RPS10P3	GTF3C6	0.418889	1.6155e-48
RPS10P3	UTP14A	0.416843	5.13244e-48
RPS10P3	SMG1	-0.404787	3.96114e-45
RPS10P3	RPL8	0.420116	8.04905e-49
RPS10P3	YDJC	0.403541	7.75512e-45
RPS10P3	MED11	0.402426	1.41139e-44
RPS10P3	ZFPL1	0.420475	6.55814e-49
RPS10P3	MYSM1	-0.442378	1.55581e-54
RPS10P3	DPY30	0.405082	3.37744e-45
RPS10P3	BOLA3	0.414054	2.44868e-47
RPS10P3	CHCHD4	0.406008	2.04603e-45
RPS10P3	UVSSA	-0.416543	6.07532e-48
RPS10P3	RP9	0.418085	2.54632e-48
RPS10P3	RPP25L	0.402445	1.39713e-44
RPS10P3	NDUFB6	0.422899	1.63914e-49
RPS10P3	STOML2	0.412128	7.13943e-47
RPS10P3	TSC1	-0.411058	1.29029e-46
RPS10P3	RPUSD2	0.429759	3.04065e-51
RPS10P3	RPL27A	0.402187	1.60406e-44
RPS10P3	SNRPD1	0.431135	1.35172e-51
RPS10P3	ATP5MG	0.400334	4.31313e-44
RPS10P3	VKORC1	0.432343	6.61121e-52
RPS10P3	SRRM2	-0.433073	4.28563e-52
RPS10P3	POLR2G	0.408258	6.00518e-46
RPS10P3	RPSA	0.452607	2.63208e-57
RPS10P3	SAC3D1	0.48101	1.62629e-65
RPS10P3	THAP11	0.445635	2.08692e-55
RPS10P3	NDUFS5	0.452394	3.01352e-57
RPS10P3	TMEM208	0.403891	6.4232e-45
RPS10P3	MRPL1	0.429395	3.76599e-51
RPS10P3	AVEN	0.436088	7.07578e-53
RPS10P3	SF3B5	0.450081	1.29904e-56
RPS10P3	PA2G4	0.411371	1.0851e-46
RPS10P3	TRIAP1	0.473053	3.88674e-63
RPS10P3	JAGN1	0.409259	3.47256e-46
RPS10P3	MRPL36	0.424464	6.65176e-50
RPS10P3	ZNF581	0.44127	3.06484e-54
RPS10P3	POLR1C	0.403094	9.86543e-45
RPS10P3	RPS21	0.40997	2.34965e-46
RPS10P3	MRM3	0.418711	1.78718e-48
RPS10P3	RPS7	0.400104	4.87453e-44
RPS10P3	POP7	0.401036	2.9681e-44
RPS10P3	AFF1	-0.402468	1.38019e-44
RPS10P3	CHCHD1	0.409598	2.88227e-46
RPS10P3	HECTD4	-0.446003	1.66141e-55
RPS10P3	PPP1R14B	0.411445	1.04164e-46
RPS10P3	ZNRD2	0.416108	7.75724e-48
RPS10P3	CHD2	-0.407907	7.27679e-46
RPS10P3	UQCRH	0.452126	3.56951e-57
RPS10P3	ATP5MD	0.400289	4.41783e-44
RPS10P3	TMEM81	0.444238	4.95345e-55
RPS10P3	MRPL11	0.448949	2.64347e-56
RPS10P3	BANF1	0.417508	3.52718e-48
RPS10P3	CDC26	0.432068	7.78311e-52
RPS10P3	FAM89B	0.417638	3.27741e-48
RPS10P3	SVBP	0.443431	8.14679e-55
RPS10P3	IMP3	0.413707	2.97009e-47
RPS10P3	COX5A	0.440549	4.75885e-54
RPS10P3	EXOSC4	0.401669	2.11698e-44
RPS10P3	MRPL14	0.4646	1.11742e-60
RPS10P3	FRAT2	0.427771	9.74891e-51
RPS10P3	SNRPE	0.426662	1.86046e-50
RPS10P3	SHMT2	0.419907	9.06524e-49
RPS10P3	DDX28	0.447025	8.79804e-56
RPS10P3	RPL35A	0.420765	5.55922e-49
RPS10P3	NR2C2AP	0.405139	3.27525e-45
RPS10P3	PTRHD1	0.488829	6.49463e-68
RPS10P3	DRG1	0.450372	1.08114e-56
RPS10P3	PRR19	0.420056	8.32891e-49
RPS10P3	ALKBH2	0.440693	4.35851e-54
RPS10P3	RPL37A	0.416649	5.72313e-48
RPS10P3	TEAD4	0.405272	3.04889e-45
RPS10P3	SZT2	-0.40619	1.85372e-45
RPS10P3	FKBP1C	0.46336	2.53028e-60
RPS10P3	ZNF511	0.449697	1.65332e-56
RPS10P3	GPATCH3	0.41483	1.58745e-47
RPS10P3	RPL10A	0.436771	4.69278e-53
RPS10P3	KTI12	0.476011	5.1617e-64
RPS10P3	RPL39	0.503966	9.7198e-73
RPS10P3	CCDC167	0.482414	6.09548e-66
RPS10P3	PFDN6	0.439598	8.48892e-54
RPS10P3	FKBPL	0.532388	1.75983e-82
RPS10P3	NELFE	0.449593	1.76495e-56
RPS10P3	LSM2	0.536783	4.5171e-84
RPS10P3	MRPS18B	0.446106	1.55882e-55
RPS10P3	UQCC3	0.422435	2.13857e-49
RPS10P3	EIF3CL	0.4619	6.59439e-60
RPS10P3	MFSD2B	0.403208	9.27938e-45
RPS10P3	ARL2	0.412841	4.80675e-47
RPS10P3	NDUFS3	0.404424	4.819e-45
RPS10P3	TTLL3	-0.409313	3.36996e-46
RPS10P3	LYRM4	0.437134	3.77052e-53
RPS10P3	HNRNPA1P48	0.631297	8.49942e-125
RPS10P3	WDR46	0.425545	3.55914e-50
RPS10P3	AC011005.1	0.414675	1.73068e-47
RPS10P3	RPS18	0.517221	3.62248e-77
RPS10P3	RPS27AP5	0.496201	3.11232e-70
RPS10P3	SMIM26	0.428205	7.56421e-51
RPS10P3	UQCRHL	0.490018	2.76834e-68
RPS10P3	PDCD6	-0.414354	2.07071e-47
RPS10P3	NACA2	0.517415	3.10964e-77
RPS10P3	HMBS	0.421333	4.01941e-49
RPS10P3	CCNQ	0.435715	8.8492e-53
RPS10P3	STRADA	-0.43358	3.17109e-52
RPS10P3	NCBP2AS2	0.416726	5.48013e-48
RPS10P3	ORAI1	0.400545	3.85545e-44
RPS10P3	EEF1AKMT4	0.489557	3.85277e-68
NIP7P3	CCDC124	-0.423459	1.1878e-49
NIP7P3	TSR3	-0.407337	9.93318e-46
NIP7P3	TMED1	-0.404821	3.8904e-45
NIP7P3	EMC9	-0.408266	5.98222e-46
NIP7P3	GAR1	-0.402246	1.55421e-44
NIP7P3	RRP9	-0.410947	1.37132e-46
NIP7P3	SDF2L1	-0.406649	1.44414e-45
NIP7P3	DOHH	-0.439109	1.14217e-53
NIP7P3	ZNF414	-0.401611	2.1829e-44
NIP7P3	HSPBP1	-0.407933	7.17445e-46
NIP7P3	TIMM10	-0.437426	3.16227e-53
NIP7P3	ANKRD36	0.429817	2.93921e-51
NIP7P3	SLC39A3	-0.40408	5.80406e-45
NIP7P3	IFNK	0.421139	4.49136e-49
NIP7P3	ALKBH4	-0.414267	2.17398e-47
NIP7P3	YDJC	-0.417323	3.91625e-48
NIP7P3	RPP25L	-0.402385	1.44288e-44
NIP7P3	NDUFB6	-0.430319	2.18675e-51
NIP7P3	SAC3D1	-0.436389	5.90425e-53
NIP7P3	DDI1	0.418725	1.77304e-48
NIP7P3	ZNF524	-0.416636	5.76572e-48
NIP7P3	ZNRD2	-0.420682	5.83074e-49
NIP7P3	ZNHIT2	-0.45715	1.44115e-58
NIP7P3	ANKRD36C	0.417025	4.63095e-48
NIP7P3	ZNF408	-0.425772	3.12092e-50
NIP7P3	LSM10	-0.404872	3.78368e-45
NIP7P3	WASH6P	-0.401365	2.48986e-44
NIP7P3	FAM167B	-0.430604	1.8491e-51
NIP7P3	PRSS48	0.43038	2.11037e-51
NIP7P3	ZNF628	-0.433312	3.7178e-52
NIP7P3	ZNF460	0.423223	1.36055e-49
NIP7P3	C1orf122	-0.401117	2.84201e-44
NIP7P3	GPATCH3	-0.405893	2.17774e-45
NIP7P3	GPR52	0.401219	2.69202e-44
NIP7P3	PIGBOS1	-0.408329	5.77785e-46
NIP7P3	FAM174C	-0.42179	3.09508e-49
NIP7P3	TAS2R39	0.402843	1.12856e-44
NIP7P3	TAS2R30	0.425945	2.82273e-50
NIP7P3	AC093155.3	0.402291	1.51781e-44
NIP7P3	AC013394.1	0.438337	1.82396e-53
NIP7P3	AC001226.2	0.400508	3.9321e-44
PPIAP9	PPIA	0.455509	4.13606e-58
TRAM2-AS1	RNF14	0.415615	1.02256e-47
TRAM2-AS1	PIGV	0.464094	1.56027e-60
TRAM2-AS1	KCNAB2	-0.404424	4.82025e-45
TRAM2-AS1	HACD3	0.410499	1.75587e-46
TRAM2-AS1	TMEM14A	0.404879	3.77069e-45
TRAM2-AS1	EFHC1	0.429595	3.34927e-51
TRAM2-AS1	MYO9B	-0.458717	5.23935e-59
TRAM2-AS1	MROH8	0.432618	5.61548e-52
TRAM2-AS1	GABRE	-0.401112	2.85047e-44
TRAM2-AS1	IQCH	0.422709	1.82778e-49
TRAM2-AS1	JAK3	-0.401769	2.00638e-44
TRAM2-AS1	EPHB6	-0.409168	3.64942e-46
TRAM2-AS1	AKNA	-0.408234	6.0862e-46
TRAM2-AS1	WNT3	0.407817	7.6417e-46
TRAM2-AS1	PEX12	0.494967	7.6771e-70
TRAM2-AS1	FAM20A	-0.403643	7.34247e-45
TRAM2-AS1	OCIAD1	0.400509	3.93127e-44
TRAM2-AS1	SEPSECS	0.431683	9.77613e-52
TRAM2-AS1	CILK1	0.433241	3.88023e-52
TRAM2-AS1	RXYLT1	0.400205	4.62071e-44
TRAM2-AS1	PLA2G12A	0.430292	2.22287e-51
TRAM2-AS1	OARD1	0.509282	1.71789e-74
TRAM2-AS1	THAP10	0.415365	1.17649e-47
TRAM2-AS1	THEMIS2	-0.402147	1.63896e-44
TRAM2-AS1	TMEM128	0.423294	1.30633e-49
TRAM2-AS1	USP30	0.448055	4.62863e-56
TRAM2-AS1	ETFBKMT	0.497875	9.08811e-71
TRAM2-AS1	HAPLN3	-0.412146	7.06877e-47
TRAM2-AS1	KIFC3	-0.419139	1.40236e-48
TRAM2-AS1	TRMT10A	0.414351	2.0742e-47
TRAM2-AS1	GIN1	0.47275	4.77418e-63
TRAM2-AS1	MMUT	0.486215	4.18094e-67
TRAM2-AS1	RAD17	0.419607	1.07512e-48
TRAM2-AS1	IMPACT	0.407167	1.08934e-45
TRAM2-AS1	ZKSCAN2	0.454069	1.03857e-57
TRAM2-AS1	TIGD6	0.434566	1.76052e-52
TRAM2-AS1	PRIMPOL	0.422946	1.59535e-49
TRAM2-AS1	C9orf64	0.405544	2.63048e-45
TRAM2-AS1	FAM227B	0.434672	1.65287e-52
TRAM2-AS1	DIS3L	0.425751	3.15877e-50
TRAM2-AS1	COQ7	0.419023	1.49723e-48
TRAM2-AS1	ADAL	0.420824	5.37532e-49
TRAM2-AS1	LCMT2	0.443308	8.78325e-55
TRAM2-AS1	ZNF24	0.421424	3.81714e-49
TRAM2-AS1	C12orf66	0.441496	2.66952e-54
TRAM2-AS1	MBLAC2	0.446718	1.06513e-55
TRAM2-AS1	CCDC121	0.455304	4.71632e-58
TRAM2-AS1	UPP1	-0.400114	4.84941e-44
TRAM2-AS1	PIGP	0.449031	2.51209e-56
TRAM2-AS1	ZNF396	0.513984	4.55679e-76
TRAM2-AS1	BCDIN3D	0.414621	1.78356e-47
TRAM2-AS1	ARL4C	-0.415315	1.21031e-47
TRAM2-AS1	TTC30B	0.496568	2.37765e-70
TRAM2-AS1	ERI2	0.428069	8.19134e-51
TRAM2-AS1	ZSCAN26	0.411569	9.72736e-47
TRAM2-AS1	TMEM116	0.433389	3.55314e-52
TRAM2-AS1	HSPA1L	0.443269	9.00094e-55
TRAM2-AS1	TCTN1	0.438894	1.30138e-53
TRAM2-AS1	VPS52	0.40791	7.26626e-46
TRAM2-AS1	C2orf15	0.410369	1.88614e-46
RPL26P19	PHF23	0.401661	2.1255e-44
RPL26P19	RPL18	0.402406	1.42666e-44
RPL26P19	CDK13	-0.40008	4.93857e-44
RPL26P19	RPL31	0.44125	3.10236e-54
RPL26P19	SPAG7	0.434457	1.87945e-52
RPL26P19	RPL3	0.409036	3.92256e-46
RPL26P19	CUEDC2	0.402239	1.56055e-44
RPL26P19	SLC25A11	0.430331	2.17194e-51
RPL26P19	C1QBP	0.463684	2.04476e-60
RPL26P19	MED31	0.41215	7.0539e-47
RPL26P19	RPL34	0.416404	6.57002e-48
RPL26P19	RPS13	0.464904	9.13899e-61
RPL26P19	RPL24	0.421727	3.20923e-49
RPL26P19	EEF1B2	0.436302	6.22173e-53
RPL26P19	RPS15	0.40039	4.18689e-44
RPL26P19	RPL36	0.425667	3.31706e-50
RPL26P19	RPL27	0.447783	5.48553e-56
RPL26P19	EIF5A	0.41542	1.14114e-47
RPL26P19	RPL35	0.400403	4.15773e-44
RPL26P19	RPS6	0.42634	2.24364e-50
RPL26P19	WRAP53	0.420279	7.33417e-49
RPL26P19	PSMB6	0.413181	3.98126e-47
RPL26P19	RPL32	0.446561	1.17449e-55
RPL26P19	RPS3A	0.402148	1.63862e-44
RPL26P19	RPL7	0.419589	1.08627e-48
RPL26P19	MED11	0.462597	4.17715e-60
RPL26P19	SENP3	0.424368	7.03087e-50
RPL26P19	RPL26	0.503424	1.46154e-72
RPL26P19	RPL29	0.45517	5.13948e-58
RPL26P19	RPS14	0.466791	2.61643e-61
RPL26P19	RPSA	0.418825	1.67579e-48
RPL26P19	TRAPPC1	0.443511	7.75169e-55
RPL26P19	ADPRM	0.477416	1.96519e-64
RPL26P19	ELP5	0.430642	1.80827e-51
RPL26P19	STX8	0.409322	3.35355e-46
RPL26P19	RPS9	0.407849	7.51079e-46
RPL26P19	MRM3	0.483297	3.28187e-66
RPL26P19	CTDNEP1	0.45128	6.09925e-57
RPL26P19	TIMM22	0.460304	1.8695e-59
RPL26P19	TMEM102	0.408993	4.01701e-46
RPL26P19	NAA38	0.446123	1.54242e-55
RPL26P19	RPL14	0.442332	1.59952e-54
RPL26P19	BORCS6	0.440004	6.63173e-54
RPL26P19	RPL37A	0.468408	8.89395e-62
RPL26P19	RPS4X	0.40034	4.30081e-44
RPL26P19	FKBP1C	0.424975	4.95303e-50
RPL26P19	RPL10A	0.475774	6.07182e-64
RPL26P19	ZSWIM7	0.407399	9.59925e-46
RPL26P19	HNRNPA1P48	0.603325	2.61684e-111
RPL26P19	RPL41	0.478751	7.81654e-65
RPL26P19	RPS18	0.413822	2.78524e-47
RPL26P19	RPS27AP5	0.600793	3.74223e-110
RPL26P19	RPS28	0.415804	9.20188e-48
RPL26P19	NACA2	0.623395	7.564e-121
IL6STP1	RABEP1	0.408386	5.6015e-46
IL6STP1	MFAP3	0.439085	1.159e-53
IL6STP1	TP53BP1	0.407578	8.70778e-46
IL6STP1	AFF4	0.453245	1.75501e-57
IL6STP1	NUTF2	-0.411399	1.06893e-46
IL6STP1	SPG11	0.419355	1.24051e-48
IL6STP1	RAD50	0.405651	2.48235e-45
IL6STP1	TRIM23	0.416805	5.24112e-48
IL6STP1	CSNK1A1	0.412634	5.39474e-47
IL6STP1	DGUOK	-0.41778	3.02482e-48
IL6STP1	POLK	0.435089	1.2877e-52
IL6STP1	IL6ST	0.494932	7.87373e-70
IL6STP1	DENND4C	0.40882	4.41547e-46
IL6STP1	TCP11L2	0.401325	2.54395e-44
IL6STP1	DMXL1	0.425021	4.82254e-50
IL6STP1	PPP1R14B	-0.41014	2.13935e-46
IL6STP1	SMCR8	0.400705	3.53999e-44
IL6STP1	ACER2	0.411115	1.25044e-46
IL6STP1	KLHL11	0.404446	4.76319e-45
IL6STP1	PJA2	0.434202	2.18803e-52
IL6STP1	FNIP1	0.43968	8.07791e-54
EIF4A1P10	NDUFAB1	0.42615	2.50527e-50
EIF4A1P10	KMT2E	-0.442551	1.39853e-54
EIF4A1P10	UQCRC1	0.422311	2.29637e-49
EIF4A1P10	MATR3	-0.405015	3.50353e-45
EIF4A1P10	RPL26L1	0.432721	5.28412e-52
EIF4A1P10	METTL1	0.423794	9.79417e-50
EIF4A1P10	NOP16	0.437642	2.77529e-53
EIF4A1P10	CDK13	-0.405238	3.10411e-45
EIF4A1P10	POLR1H	0.402733	1.19712e-44
EIF4A1P10	HSD17B10	0.413634	3.09386e-47
EIF4A1P10	PPP1R12B	-0.415426	1.1371e-47
EIF4A1P10	TNRC6A	-0.404244	5.31148e-45
EIF4A1P10	SPAG7	0.401766	2.00949e-44
EIF4A1P10	CAPN3	-0.418319	2.23123e-48
EIF4A1P10	MRPS18A	0.423012	1.53582e-49
EIF4A1P10	TMED1	0.413826	2.77986e-47
EIF4A1P10	PES1	0.403859	6.53534e-45
EIF4A1P10	CENPM	0.410191	2.08014e-46
EIF4A1P10	DDX17	-0.411086	1.27041e-46
EIF4A1P10	MCAT	0.403697	7.13172e-45
EIF4A1P10	PSMB5	0.440092	6.28749e-54
EIF4A1P10	EMC9	0.40015	4.75827e-44
EIF4A1P10	MRPL4	0.418953	1.55848e-48
EIF4A1P10	AIMP2	0.463694	2.03086e-60
EIF4A1P10	GALK1	0.438664	1.49643e-53
EIF4A1P10	SLC25A11	0.504905	4.79e-73
EIF4A1P10	C1QBP	0.467471	1.66355e-61
EIF4A1P10	MED31	0.460255	1.93004e-59
EIF4A1P10	BYSL	0.424873	5.25287e-50
EIF4A1P10	BNIP1	0.416644	5.74078e-48
EIF4A1P10	RRP9	0.450715	8.71035e-57
EIF4A1P10	NKTR	-0.462748	3.78182e-60
EIF4A1P10	INO80D	-0.40568	2.4433e-45
EIF4A1P10	PDCL3	0.405901	2.16803e-45
EIF4A1P10	EBNA1BP2	0.408182	6.26078e-46
EIF4A1P10	KMT2A	-0.403092	9.874e-45
EIF4A1P10	MRPS2	0.412406	6.11992e-47
EIF4A1P10	NDUFAF4	0.411907	8.06739e-47
EIF4A1P10	SNRPC	0.425793	3.08349e-50
EIF4A1P10	RPP40	0.437805	2.51563e-53
EIF4A1P10	EEF1E1	0.43224	7.02753e-52
EIF4A1P10	CLPP	0.405564	2.60225e-45
EIF4A1P10	EIF2S2	0.405617	2.52894e-45
EIF4A1P10	ROMO1	0.40077	3.42053e-44
EIF4A1P10	PDCD2L	0.423539	1.13423e-49
EIF4A1P10	EMC6	0.455151	5.20244e-58
EIF4A1P10	SDF2L1	0.412879	4.70716e-47
EIF4A1P10	MRPS12	0.422184	2.46974e-49
EIF4A1P10	TXNDC17	0.477355	2.04898e-64
EIF4A1P10	FXR2	0.423778	9.88164e-50
EIF4A1P10	MPDU1	0.441644	2.43784e-54
EIF4A1P10	RAN	0.412431	6.0362e-47
EIF4A1P10	EIF5A	0.469438	4.46088e-62
EIF4A1P10	TIMM10	0.428693	5.68643e-51
EIF4A1P10	DMTF1	-0.445032	3.03165e-55
EIF4A1P10	CCT7	0.429394	3.76784e-51
EIF4A1P10	TACO1	0.41396	2.58021e-47
EIF4A1P10	COPS3	0.406518	1.55108e-45
EIF4A1P10	WRAP53	0.520266	3.26437e-78
EIF4A1P10	PSMB6	0.501961	4.37397e-72
EIF4A1P10	LPP	-0.41104	1.30288e-46
EIF4A1P10	SURF2	0.407156	1.09598e-45
EIF4A1P10	NTMT1	0.438587	1.56804e-53
EIF4A1P10	OXSM	0.407998	6.92286e-46
EIF4A1P10	PABPC3	0.401054	2.93935e-44
EIF4A1P10	UTRN	-0.419802	9.61954e-49
EIF4A1P10	MRPL17	0.405315	2.97813e-45
EIF4A1P10	FAM207A	0.417794	3.00182e-48
EIF4A1P10	MED11	0.478205	1.13987e-64
EIF4A1P10	SENP3	0.523785	1.96121e-79
EIF4A1P10	MYSM1	-0.431022	1.44462e-51
EIF4A1P10	MAIP1	0.422326	2.27738e-49
EIF4A1P10	BOLA3	0.400095	4.89988e-44
EIF4A1P10	CHCHD4	0.44352	7.70889e-55
EIF4A1P10	CCDC51	0.428531	6.25137e-51
EIF4A1P10	POC1A	0.421988	2.76377e-49
EIF4A1P10	CDK5	0.405946	2.11531e-45
EIF4A1P10	RPUSD2	0.431715	9.59454e-52
EIF4A1P10	DUS2	0.445641	2.07937e-55
EIF4A1P10	TRAPPC2L	0.404449	4.75523e-45
EIF4A1P10	MRPL58	0.400612	3.72012e-44
EIF4A1P10	SAC3D1	0.400828	3.3159e-44
EIF4A1P10	THAP11	0.404463	4.72017e-45
EIF4A1P10	TMEM208	0.430119	2.46133e-51
EIF4A1P10	PUSL1	0.408097	6.56051e-46
EIF4A1P10	TRAPPC1	0.426738	1.78036e-50
EIF4A1P10	TRIAP1	0.425252	4.21909e-50
EIF4A1P10	ZNF160	-0.402325	1.49024e-44
EIF4A1P10	MRPL36	0.432626	5.5896e-52
EIF4A1P10	MRM3	0.514719	2.57044e-76
EIF4A1P10	ZNRD2	0.402657	1.24699e-44
EIF4A1P10	CHD2	-0.432598	5.68381e-52
EIF4A1P10	PHC3	-0.40206	1.71723e-44
EIF4A1P10	C16orf91	0.415119	1.35027e-47
EIF4A1P10	CTU2	0.401722	2.05722e-44
EIF4A1P10	CENPS	0.40328	8.92341e-45
EIF4A1P10	TMEM70	0.403128	9.68547e-45
EIF4A1P10	CTDNEP1	0.407754	7.91253e-46
EIF4A1P10	TIMM22	0.462485	4.49474e-60
EIF4A1P10	EXOSC4	0.440654	4.46453e-54
EIF4A1P10	AURKB	0.41826	2.30729e-48
EIF4A1P10	FARSA	0.407718	8.06858e-46
EIF4A1P10	MRPL14	0.434742	1.58524e-52
EIF4A1P10	TMEM102	0.495918	3.82825e-70
EIF4A1P10	DDX28	0.462221	5.34336e-60
EIF4A1P10	NAA38	0.414178	2.28453e-47
EIF4A1P10	TMEM186	0.41347	3.38998e-47
EIF4A1P10	PTRHD1	0.407802	7.70399e-46
EIF4A1P10	NOC4L	0.402249	1.55225e-44
EIF4A1P10	H3-5	0.465664	5.52723e-61
EIF4A1P10	ALKBH2	0.402304	1.507e-44
EIF4A1P10	BORCS6	0.438926	1.27644e-53
EIF4A1P10	SZT2	-0.428514	6.31429e-51
EIF4A1P10	FKBP1C	0.519283	7.11954e-78
EIF4A1P10	ZNF511	0.421586	3.47857e-49
EIF4A1P10	GPATCH3	0.400099	4.88906e-44
EIF4A1P10	KTI12	0.40977	2.62295e-46
EIF4A1P10	CCDC167	0.452841	2.26901e-57
EIF4A1P10	FKBPL	0.455866	3.29116e-58
EIF4A1P10	TMEM256	0.425692	3.26833e-50
EIF4A1P10	EIF3CL	0.514438	3.20156e-76
EIF4A1P10	HNRNPA1P48	0.543205	1.93966e-86
EIF4A1P10	AC011005.1	0.451584	5.03262e-57
EIF4A1P10	RPS27AP5	0.515841	1.06955e-76
EIF4A1P10	EIF6	0.428366	6.88309e-51
EIF4A1P10	NACA2	0.536946	3.9374e-84
EIF4A1P10	HMBS	0.422436	2.13758e-49
EIF4A1P10	EEF1AKMT4	0.448839	2.83208e-56
RPS23P8	ANKIB1	-0.432435	6.263e-52
RPS23P8	BAD	0.404544	4.51751e-45
RPS23P8	ARF5	0.424598	6.15867e-50
RPS23P8	NDUFAB1	0.47169	9.78543e-63
RPS23P8	POLR2J	0.507956	4.73368e-74
RPS23P8	KMT2E	-0.417324	3.91423e-48
RPS23P8	MYCBP2	-0.412705	5.18348e-47
RPS23P8	CCDC124	0.463883	1.79283e-60
RPS23P8	TRAPPC6A	0.495274	6.13285e-70
RPS23P8	RPUSD1	0.42321	1.37102e-49
RPS23P8	TSR3	0.492576	4.37112e-69
RPS23P8	NOX1	0.444071	5.48998e-55
RPS23P8	PSMB1	0.40488	3.76759e-45
RPS23P8	SS18L2	0.522577	5.17e-79
RPS23P8	MPND	0.419543	1.11491e-48
RPS23P8	RPS20	0.421828	3.02859e-49
RPS23P8	REV3L	-0.441688	2.37394e-54
RPS23P8	UQCRC1	0.451667	4.77441e-57
RPS23P8	QPCTL	0.401399	2.44499e-44
RPS23P8	MATR3	-0.419	1.51749e-48
RPS23P8	ABCF2	0.411481	1.0212e-46
RPS23P8	RPL26L1	0.527713	8.17122e-81
RPS23P8	METTL1	0.432766	5.14484e-52
RPS23P8	BOD1L1	-0.497327	1.36079e-70
RPS23P8	TRIO	-0.414152	2.31812e-47
RPS23P8	INPP4A	-0.475606	6.81317e-64
RPS23P8	THAP3	0.452002	3.86136e-57
RPS23P8	AP2S1	0.448635	3.2183e-56
RPS23P8	NOP16	0.473723	2.46404e-63
RPS23P8	VPS13D	-0.468076	1.11022e-61
RPS23P8	ARID1B	-0.432163	7.35912e-52
RPS23P8	USE1	0.495169	6.62364e-70
RPS23P8	PHPT1	0.434138	2.27339e-52
RPS23P8	SYNE2	-0.470901	1.66758e-62
RPS23P8	KMT2C	-0.50497	4.5615e-73
RPS23P8	MRPL43	0.537001	3.7614e-84
RPS23P8	HPF1	0.454588	7.45478e-58
RPS23P8	WNK1	-0.417381	3.79017e-48
RPS23P8	MON2	-0.424442	6.73709e-50
RPS23P8	RPL18	0.507805	5.31134e-74
RPS23P8	ISOC2	0.429147	4.35645e-51
RPS23P8	RFXANK	0.493632	2.03039e-69
RPS23P8	TMEM161A	0.469848	3.38756e-62
RPS23P8	NTHL1	0.431335	1.20137e-51
RPS23P8	WDR18	0.449194	2.26827e-56
RPS23P8	SPEN	-0.460847	1.3121e-59
RPS23P8	CDK13	-0.48248	5.82233e-66
RPS23P8	POLR1H	0.544145	8.64736e-87
RPS23P8	MYO9A	-0.456876	1.71945e-58
RPS23P8	TP53BP1	-0.40207	1.70842e-44
RPS23P8	IDH3G	0.400113	4.85292e-44
RPS23P8	ROCK1	-0.402397	1.43365e-44
RPS23P8	MEF2A	-0.402655	1.24862e-44
RPS23P8	RORA	-0.408899	4.22931e-46
RPS23P8	SMG6	-0.453709	1.30656e-57
RPS23P8	RPL31	0.478206	1.13934e-64
RPS23P8	HSD17B10	0.483733	2.41451e-66
RPS23P8	NFATC3	-0.418135	2.47619e-48
RPS23P8	CLASP1	-0.491133	1.24036e-68
RPS23P8	MRPS34	0.418957	1.55432e-48
RPS23P8	ZZEF1	-0.43015	2.41596e-51
RPS23P8	FRYL	-0.406954	1.2231e-45
RPS23P8	EXOSC7	0.41145	1.03919e-46
RPS23P8	NT5C2	-0.417422	3.70246e-48
RPS23P8	SNRPA	0.464578	1.1338e-60
RPS23P8	EXOSC5	0.510772	5.47263e-75
RPS23P8	SIRT6	0.491983	6.71661e-69
RPS23P8	PAFAH1B3	0.447053	8.64779e-56
RPS23P8	CRYBG3	-0.408516	5.21504e-46
RPS23P8	RIF1	-0.430432	2.04666e-51
RPS23P8	MRPL22	0.504033	9.2462e-73
RPS23P8	DOP1A	-0.461212	1.03421e-59
RPS23P8	RPS5	0.480197	2.86514e-65
RPS23P8	EIF3I	0.406466	1.59504e-45
RPS23P8	ATRX	-0.429744	3.06854e-51
RPS23P8	AK6	0.470964	1.59824e-62
RPS23P8	MRPL28	0.46547	6.28603e-61
RPS23P8	HUWE1	-0.470563	2.09391e-62
RPS23P8	BAX	0.424679	5.87648e-50
RPS23P8	DYNLL1	0.415275	1.23767e-47
RPS23P8	RPL6	0.435363	1.09273e-52
RPS23P8	RPLP0	0.448117	4.45275e-56
RPS23P8	GPATCH2L	-0.431881	8.69489e-52
RPS23P8	MRPS33	0.405192	3.18317e-45
RPS23P8	NDUFB2	0.507861	5.08669e-74
RPS23P8	NUDC	0.419861	9.30574e-49
RPS23P8	NAT14	0.419808	9.59137e-49
RPS23P8	SPAG7	0.45089	7.79923e-57
RPS23P8	TRPM7	-0.404964	3.6012e-45
RPS23P8	BTAF1	-0.44453	4.13586e-55
RPS23P8	HIVEP1	-0.456746	1.86889e-58
RPS23P8	TMED1	0.407475	9.21304e-46
RPS23P8	BCL7C	0.453707	1.30804e-57
RPS23P8	ATP5F1D	0.504872	4.91303e-73
RPS23P8	NDUFB7	0.505847	2.35057e-73
RPS23P8	TIMM13	0.487652	1.50459e-67
RPS23P8	POLR2E	0.421388	3.89626e-49
RPS23P8	ESS2	0.435309	1.12872e-52
RPS23P8	SNU13	0.431281	1.23998e-51
RPS23P8	HSCB	0.469222	5.15862e-62
RPS23P8	CBY1	0.420405	6.82813e-49
RPS23P8	TOMM22	0.415547	1.06234e-47
RPS23P8	MCAT	0.44587	1.80453e-55
RPS23P8	RPL3	0.433618	3.0989e-52
RPS23P8	ZMAT5	0.445055	2.98928e-55
RPS23P8	TXN2	0.487473	1.71003e-67
RPS23P8	TNRC6B	-0.488034	1.14587e-67
RPS23P8	RBX1	0.403526	7.81757e-45
RPS23P8	EP300	-0.463924	1.7458e-60
RPS23P8	TIMM9	0.497295	1.39323e-70
RPS23P8	ERH	0.403091	9.88213e-45
RPS23P8	PSMB5	0.409284	3.42402e-46
RPS23P8	ARHGAP5	-0.44505	2.99831e-55
RPS23P8	CINP	0.478161	1.17475e-64
RPS23P8	EMC9	0.49019	2.44603e-68
RPS23P8	RABGGTA	0.455394	4.45299e-58
RPS23P8	SMCHD1	-0.418394	2.13848e-48
RPS23P8	CEP192	-0.450106	1.27832e-56
RPS23P8	PQBP1	0.496465	2.56407e-70
RPS23P8	PIN4	0.433342	3.65185e-52
RPS23P8	NFAT5	-0.532667	1.39766e-82
RPS23P8	ACD	0.412142	7.08626e-47
RPS23P8	PARD6A	0.400861	3.2577e-44
RPS23P8	NME3	0.404013	6.01557e-45
RPS23P8	HCFC1R1	0.401563	2.24063e-44
RPS23P8	NAGPA	0.403789	6.78603e-45
RPS23P8	ANTKMT	0.427651	1.04533e-50
RPS23P8	ELOB	0.498659	5.09186e-71
RPS23P8	RBL2	-0.400733	3.48873e-44
RPS23P8	HERC1	-0.423945	8.97569e-50
RPS23P8	DMXL2	-0.436064	7.1774e-53
RPS23P8	UBR5	-0.409176	3.63341e-46
RPS23P8	R3HCC1	0.406452	1.60704e-45
RPS23P8	LIN7B	0.402106	1.67515e-44
RPS23P8	PIH1D1	0.41799	2.68743e-48
RPS23P8	PLEKHJ1	0.436282	6.2964e-53
RPS23P8	OAZ1	0.432612	5.63595e-52
RPS23P8	STX10	0.406011	2.04258e-45
RPS23P8	SNAPC2	0.43776	2.58479e-53
RPS23P8	C19orf53	0.500157	1.67765e-71
RPS23P8	CCDC61	0.411103	1.25833e-46
RPS23P8	RPS16	0.458232	7.16938e-59
RPS23P8	YJU2	0.518432	1.39573e-77
RPS23P8	POLR2I	0.543092	2.13663e-86
RPS23P8	MRPL4	0.4388	1.37825e-53
RPS23P8	RPS19	0.438876	1.31608e-53
RPS23P8	BABAM1	0.476208	4.50809e-64
RPS23P8	RABAC1	0.458058	8.02383e-59
RPS23P8	CNFN	0.411707	9.0142e-47
RPS23P8	TMEM205	0.464074	1.58068e-60
RPS23P8	LENG1	0.422837	1.69867e-49
RPS23P8	PRPF31	0.477144	2.3701e-64
RPS23P8	TFPT	0.412834	4.82683e-47
RPS23P8	RPL18A	0.458455	6.20552e-59
RPS23P8	COPE	0.443067	1.01858e-54
RPS23P8	ETV2	0.476423	3.89036e-64
RPS23P8	TMEM147	0.487125	2.18974e-67
RPS23P8	ETHE1	0.443789	6.53484e-55
RPS23P8	BUD31	0.409367	3.27179e-46
RPS23P8	NUDT1	0.446964	9.13718e-56
RPS23P8	MOSPD3	0.410641	1.62381e-46
RPS23P8	LSM5	0.418224	2.35442e-48
RPS23P8	SEC61B	0.467934	1.22076e-61
RPS23P8	AK1	0.421839	3.01012e-49
RPS23P8	EDF1	0.461075	1.13078e-59
RPS23P8	SETX	-0.469479	4.34094e-62
RPS23P8	NPM3	0.460757	1.39105e-59
RPS23P8	FBXL15	0.464778	9.93307e-61
RPS23P8	CUEDC2	0.528821	3.30918e-81
RPS23P8	RPL28	0.472918	4.26113e-63
RPS23P8	SLC25A11	0.447832	5.31968e-56
RPS23P8	RANGRF	0.420266	7.38831e-49
RPS23P8	NDUFC1	0.48242	6.07029e-66
RPS23P8	RPL34	0.502879	2.19982e-72
RPS23P8	GAR1	0.457306	1.30302e-58
RPS23P8	FRG1	0.44809	4.52713e-56
RPS23P8	RAPGEF2	-0.448777	2.94431e-56
RPS23P8	DNAJC4	0.417935	2.77162e-48
RPS23P8	ANAPC15	0.430144	2.42452e-51
RPS23P8	UBE4A	-0.449875	1.47858e-56
RPS23P8	RPS13	0.564977	7.39524e-95
RPS23P8	MRPL51	0.476522	3.63408e-64
RPS23P8	CHD4	0.419751	9.9043e-49
RPS23P8	C12orf57	0.562417	7.78916e-94
RPS23P8	COX6A1	0.454261	9.18494e-58
RPS23P8	RWDD1	0.41559	1.03724e-47
RPS23P8	TMEM14C	0.409026	3.94509e-46
RPS23P8	RPS12	0.411488	1.01723e-46
RPS23P8	CUTA	0.463039	3.12505e-60
RPS23P8	BICRAL	-0.401073	2.91073e-44
RPS23P8	MRPL2	0.413255	3.81956e-47
RPS23P8	DNPH1	0.437478	3.0641e-53
RPS23P8	COX7A2	0.458491	6.06492e-59
RPS23P8	PFDN1	0.493534	2.18173e-69
RPS23P8	THG1L	0.432829	4.95677e-52
RPS23P8	TTC1	0.448916	2.69909e-56
RPS23P8	BNIP1	0.496852	1.92949e-70
RPS23P8	SELENOK	0.464614	1.10696e-60
RPS23P8	RNF7	0.400754	3.44954e-44
RPS23P8	XRN1	-0.475993	5.22532e-64
RPS23P8	ACAP2	-0.428794	5.35832e-51
RPS23P8	TUSC2	0.41573	9.58832e-48
RPS23P8	NPRL2	0.413851	2.74111e-47
RPS23P8	RPL24	0.51715	3.83226e-77
RPS23P8	RRP9	0.485519	6.84541e-67
RPS23P8	NKTR	-0.434655	1.66956e-52
RPS23P8	INO80D	-0.459317	3.54954e-59
RPS23P8	EEF1B2	0.461432	8.95278e-60
RPS23P8	PIKFYVE	-0.514876	2.2751e-76
RPS23P8	RPS15	0.494994	7.52554e-70
RPS23P8	NDUFS7	0.459417	3.32778e-59
RPS23P8	SPTBN1	-0.434795	1.53545e-52
RPS23P8	USP34	-0.533921	4.93677e-83
RPS23P8	HSPE1	0.447829	5.32968e-56
RPS23P8	PPP1R7	0.461091	1.11912e-59
RPS23P8	BIRC6	-0.556814	1.25412e-91
RPS23P8	SOS1	-0.409341	3.3183e-46
RPS23P8	COX7A2L	0.460424	1.72875e-59
RPS23P8	AAK1	-0.474448	1.50385e-63
RPS23P8	ALMS1	-0.484096	1.86992e-66
RPS23P8	PARK7	0.461142	1.08229e-59
RPS23P8	ASH1L	-0.446366	1.3258e-55
RPS23P8	LAMTOR2	0.443326	8.68958e-55
RPS23P8	SRM	0.418439	2.08461e-48
RPS23P8	PRDM2	-0.408579	5.04078e-46
RPS23P8	PRRC2C	-0.441115	3.36958e-54
RPS23P8	SYF2	0.426156	2.49755e-50
RPS23P8	NENF	0.461295	9.79129e-60
RPS23P8	STAG1	-0.423379	1.24343e-49
RPS23P8	KMT2A	-0.421328	4.03241e-49
RPS23P8	C1orf54	0.401416	2.42333e-44
RPS23P8	VAMP8	0.423531	1.1393e-49
RPS23P8	NDUFB3	0.449001	2.5588e-56
RPS23P8	TJP2	-0.513794	5.28376e-76
RPS23P8	NDUFA8	0.505817	2.40342e-73
RPS23P8	IFI27L2	0.428612	5.96181e-51
RPS23P8	SLIRP	0.4902	2.42907e-68
RPS23P8	GPR75	-0.415352	1.18541e-47
RPS23P8	ATAD2B	-0.457441	1.19441e-58
RPS23P8	CUTC	0.402337	1.4802e-44
RPS23P8	KANSL1	-0.419394	1.21339e-48
RPS23P8	ALG5	0.411958	7.84673e-47
RPS23P8	APAF1	-0.427391	1.21671e-50
RPS23P8	TARDBP	0.468544	8.12091e-62
RPS23P8	PEX16	0.49948	2.77276e-71
RPS23P8	POLR3GL	0.465353	6.79164e-61
RPS23P8	TMEM54	0.400446	4.0638e-44
RPS23P8	MRPS2	0.53321	8.9128e-83
RPS23P8	ZNF205	0.419607	1.07519e-48
RPS23P8	TRIR	0.448927	2.68133e-56
RPS23P8	WDR83	0.429792	2.98273e-51
RPS23P8	EBPL	0.408677	4.776e-46
RPS23P8	BAZ2B	-0.42615	2.50626e-50
RPS23P8	B9D2	0.41619	7.40786e-48
RPS23P8	ENKD1	0.407831	7.58647e-46
RPS23P8	GCNT7	-0.481561	1.10708e-65
RPS23P8	ATP5F1E	0.409528	2.99513e-46
RPS23P8	CHD6	-0.416084	7.86363e-48
RPS23P8	SNRPC	0.464578	1.13373e-60
RPS23P8	RPP40	0.400386	4.19641e-44
RPS23P8	EEF1E1	0.465396	6.60173e-61
RPS23P8	CNOT1	-0.44218	1.756e-54
RPS23P8	RNF113A	0.517615	2.6571e-77
RPS23P8	NDUFA1	0.499552	2.62902e-71
RPS23P8	NT5C	0.474342	1.61637e-63
RPS23P8	CHCHD5	0.475901	5.56584e-64
RPS23P8	GTF2F1	0.415804	9.20129e-48
RPS23P8	ALKBH7	0.517529	2.84271e-77
RPS23P8	CLPP	0.513852	5.04949e-76
RPS23P8	SNRPD2	0.52294	3.86486e-79
RPS23P8	SNRPB	0.457378	1.24435e-58
RPS23P8	ITPA	0.411581	9.66564e-47
RPS23P8	MRPS26	0.44191	2.07189e-54
RPS23P8	DYNLRB1	0.41913	1.40892e-48
RPS23P8	ROMO1	0.501324	7.03704e-72
RPS23P8	TMEM115	0.446317	1.36733e-55
RPS23P8	AGO3	-0.455793	3.44799e-58
RPS23P8	UROD	0.45589	3.24031e-58
RPS23P8	PDCD2L	0.409166	3.6533e-46
RPS23P8	COX6B1	0.481682	1.0179e-65
RPS23P8	PRDX5	0.485069	9.41238e-67
RPS23P8	BCL2L12	0.419868	9.26558e-49
RPS23P8	UXT	0.546316	1.32587e-87
RPS23P8	TIMM17B	0.442661	1.30779e-54
RPS23P8	COX7C	0.619499	6.09543e-119
RPS23P8	LRRC61	0.406195	1.84795e-45
RPS23P8	UBR4	-0.570972	2.74639e-97
RPS23P8	UQCR11	0.545064	3.91611e-87
RPS23P8	GFER	0.403777	6.8302e-45
RPS23P8	MACF1	-0.487783	1.37063e-67
RPS23P8	ECHS1	0.461939	6.4296e-60
RPS23P8	AKAP9	-0.401673	2.11178e-44
RPS23P8	DGCR6L	0.478501	9.28999e-65
RPS23P8	SDF2L1	0.472212	6.87517e-63
RPS23P8	TST	0.409154	3.67775e-46
RPS23P8	ATP6V1F	0.502428	3.08432e-72
RPS23P8	MRPS12	0.457199	1.39656e-58
RPS23P8	TTBK2	-0.423431	1.207e-49
RPS23P8	VPS13C	-0.443738	6.73997e-55
RPS23P8	PSMA1	0.432399	6.39675e-52
RPS23P8	TXNDC17	0.473385	3.1006e-63
RPS23P8	NEDD8	0.437909	2.36194e-53
RPS23P8	DAD1	0.462609	4.14314e-60
RPS23P8	DOHH	0.441814	2.19748e-54
RPS23P8	ECSIT	0.47083	1.74917e-62
RPS23P8	ELOF1	0.516883	4.72765e-77
RPS23P8	RPL36	0.49845	5.94378e-71
RPS23P8	MRPL34	0.449043	2.49265e-56
RPS23P8	PGLS	0.461968	6.30602e-60
RPS23P8	LSM7	0.449049	2.4834e-56
RPS23P8	LSM4	0.416452	6.39461e-48
RPS23P8	PRRC2B	-0.432133	7.48933e-52
RPS23P8	CHMP2A	0.412059	7.41927e-47
RPS23P8	METTL26	0.501408	6.6089e-72
RPS23P8	TMEM160	0.496697	2.16155e-70
RPS23P8	COX4I2	0.466403	3.38533e-61
RPS23P8	COX4I1	0.454535	7.71312e-58
RPS23P8	COX7B	0.411736	8.86861e-47
RPS23P8	F12	0.409182	3.62097e-46
RPS23P8	RPL27	0.522051	7.87254e-79
RPS23P8	NDUFA2	0.594947	1.5933e-107
RPS23P8	THOC6	0.405475	2.73074e-45
RPS23P8	RAF1	-0.422461	2.10794e-49
RPS23P8	EEFSEC	0.414081	2.41081e-47
RPS23P8	COQ3	0.408956	4.09985e-46
RPS23P8	SEC61G	0.425842	2.99605e-50
RPS23P8	ANKRD17	-0.449199	2.26098e-56
RPS23P8	EIF5A	0.42492	5.11287e-50
RPS23P8	VPS13B	-0.457426	1.20609e-58
RPS23P8	NXT1	0.48852	8.09805e-68
RPS23P8	POMP	0.428469	6.48313e-51
RPS23P8	PEMT	0.45246	2.88979e-57
RPS23P8	ZNF414	0.459577	2.99798e-59
RPS23P8	HSPBP1	0.498038	8.05531e-71
RPS23P8	MRPS36	0.529185	2.4571e-81
RPS23P8	EMC7	0.415254	1.25185e-47
RPS23P8	LAMTOR5	0.407975	7.01185e-46
RPS23P8	KIDINS220	-0.440103	6.24319e-54
RPS23P8	RPS15A	0.402717	1.20749e-44
RPS23P8	TIMM10	0.554625	8.89988e-91
RPS23P8	TMEM258	0.476226	4.45275e-64
RPS23P8	TMEM60	0.450116	1.27037e-56
RPS23P8	ATP5MC2	0.541597	7.67451e-86
RPS23P8	BLOC1S1	0.538473	1.08814e-84
RPS23P8	SMPD2	0.422227	2.41067e-49
RPS23P8	PRADC1	0.498282	6.72838e-71
RPS23P8	DYNC1LI2	-0.462973	3.26317e-60
RPS23P8	CEP350	-0.403777	6.83134e-45
RPS23P8	USP37	-0.458205	7.29613e-59
RPS23P8	COX5B	0.411163	1.21726e-46
RPS23P8	REV1	-0.446314	1.36957e-55
RPS23P8	ANKRD36	-0.532876	1.17505e-82
RPS23P8	SPDYE1	-0.447133	8.228e-56
RPS23P8	NDUFB5	0.40178	1.99491e-44
RPS23P8	TXN	0.417284	4.00318e-48
RPS23P8	DPM2	0.429392	3.77377e-51
RPS23P8	TSTD2	-0.428657	5.80533e-51
RPS23P8	RPL35	0.520131	3.63407e-78
RPS23P8	DCTN3	0.425427	3.81154e-50
RPS23P8	DENND4C	-0.401097	2.87253e-44
RPS23P8	NDUFAF1	0.415573	1.04726e-47
RPS23P8	RPLP1	0.526244	2.69503e-80
RPS23P8	FBXO11	-0.485963	4.99914e-67
RPS23P8	ATRAID	0.404973	3.58286e-45
RPS23P8	RPS24	0.417615	3.32099e-48
RPS23P8	METTL5	0.436039	7.28807e-53
RPS23P8	UBL7	0.510213	8.41192e-75
RPS23P8	KIAA1109	-0.460271	1.90938e-59
RPS23P8	SCAF11	-0.42424	7.57324e-50
RPS23P8	SNRPF	0.482389	6.2038e-66
RPS23P8	SDSL	0.413328	3.6679e-47
RPS23P8	MMAB	0.412465	5.92414e-47
RPS23P8	GIT2	-0.491649	8.54569e-69
RPS23P8	TARBP2	0.407175	1.08465e-45
RPS23P8	NABP2	0.473632	2.62197e-63
RPS23P8	HNRNPA1L2	0.455569	3.97957e-58
RPS23P8	TSSK4	-0.406217	1.82665e-45
RPS23P8	SERF2	0.476509	3.66692e-64
RPS23P8	GTF2A2	0.445473	2.30745e-55
RPS23P8	COMMD4	0.491088	1.28113e-68
RPS23P8	ARMC5	0.41653	6.11998e-48
RPS23P8	RPS2	0.508188	3.96512e-74
RPS23P8	NDUFB10	0.473357	3.16133e-63
RPS23P8	C18orf21	0.444493	4.23215e-55
RPS23P8	SAT2	0.408167	6.31456e-46
RPS23P8	ANAPC11	0.472235	6.76942e-63
RPS23P8	SLC39A3	0.473304	3.27638e-63
RPS23P8	MVB12A	0.40783	7.59098e-46
RPS23P8	TIMM29	0.409324	3.34975e-46
RPS23P8	PSMB6	0.45738	1.24268e-58
RPS23P8	RPS11	0.478992	6.6157e-65
RPS23P8	RPL13A	0.438688	1.47493e-53
RPS23P8	CTU1	0.421578	3.49463e-49
RPS23P8	PEX14	0.428048	8.29288e-51
RPS23P8	RPL11	0.408701	4.71452e-46
RPS23P8	RPS8	0.40429	5.18132e-45
RPS23P8	PFDN2	0.407279	1.02519e-45
RPS23P8	MRPL24	0.453346	1.64577e-57
RPS23P8	JTB	0.41486	1.56062e-47
RPS23P8	RAB13	0.460835	1.32202e-59
RPS23P8	C1orf35	0.405867	2.20841e-45
RPS23P8	RPS27A	0.459174	3.89427e-59
RPS23P8	ASXL2	-0.4913	1.09969e-68
RPS23P8	SNRPG	0.402933	1.07566e-44
RPS23P8	LIPT1	0.413134	4.08475e-47
RPS23P8	NBEAL1	-0.490571	1.85955e-68
RPS23P8	RPL32	0.519085	8.32684e-78
RPS23P8	LPP	-0.409634	2.8264e-46
RPS23P8	RUBCN	-0.469592	4.02443e-62
RPS23P8	RPS3A	0.435449	1.03834e-52
RPS23P8	NDUFS6	0.460385	1.77322e-59
RPS23P8	RPL37	0.453835	1.20579e-57
RPS23P8	NHP2	0.453101	1.92274e-57
RPS23P8	HIGD2A	0.552138	8.0987e-90
RPS23P8	SHPRH	-0.492807	3.69606e-69
RPS23P8	KDM6A	-0.459011	4.33032e-59
RPS23P8	CHST7	0.402946	1.0678e-44
RPS23P8	NDUFB11	0.529629	1.70679e-81
RPS23P8	TAF1	-0.444518	4.16804e-55
RPS23P8	EBP	0.424616	6.09585e-50
RPS23P8	RPL10	0.449851	1.50059e-56
RPS23P8	RPL7	0.40006	4.99184e-44
RPS23P8	SURF1	0.410003	2.30664e-46
RPS23P8	SURF2	0.514086	4.21101e-76
RPS23P8	RPL7A	0.440909	3.82128e-54
RPS23P8	NTMT1	0.403449	8.15194e-45
RPS23P8	PAXX	0.46019	2.01263e-59
RPS23P8	GSTO1	0.544493	6.40658e-87
RPS23P8	TUT1	0.414258	2.18528e-47
RPS23P8	ATM	-0.421136	4.49964e-49
RPS23P8	TRPT1	0.417403	3.74328e-48
RPS23P8	FAU	0.496527	2.4493e-70
RPS23P8	PPP4C	0.401655	2.1323e-44
RPS23P8	TMEM219	0.422393	2.19151e-49
RPS23P8	ITGB1	-0.41022	2.04709e-46
RPS23P8	EEF1AKMT1	0.477706	1.60848e-64
RPS23P8	TIMM8B	0.476852	2.89642e-64
RPS23P8	OXSM	0.434274	2.09622e-52
RPS23P8	THYN1	0.406072	1.97547e-45
RPS23P8	ASAP2	-0.447225	7.76799e-56
RPS23P8	ADAM17	-0.440121	6.17727e-54
RPS23P8	MZT2B	0.437196	3.6321e-53
RPS23P8	GEMIN6	0.42873	5.56359e-51
RPS23P8	EPG5	-0.418256	2.31154e-48
RPS23P8	UTRN	-0.402058	1.71944e-44
RPS23P8	CETN3	0.440503	4.89472e-54
RPS23P8	TRIP12	-0.443534	7.6466e-55
RPS23P8	NRGN	0.424427	6.7967e-50
RPS23P8	ATP5MC3	0.448358	3.82856e-56
RPS23P8	ATP5PF	0.473885	2.20686e-63
RPS23P8	GTF3C6	0.400387	4.19395e-44
RPS23P8	TTN	-0.40376	6.89289e-45
RPS23P8	ATP5MPL	0.517499	2.91089e-77
RPS23P8	UQCRB	0.422789	1.74559e-49
RPS23P8	MED19	0.434473	1.86112e-52
RPS23P8	SMG1	-0.504578	6.12916e-73
RPS23P8	DHRS4	0.425934	2.84036e-50
RPS23P8	PSMG3	0.425124	4.54411e-50
RPS23P8	ANKRD61	-0.437025	4.02612e-53
RPS23P8	MRPL17	0.472513	5.60748e-63
RPS23P8	ZFAND2B	0.400871	3.24123e-44
RPS23P8	DUSP23	0.450791	8.30235e-57
RPS23P8	SPATA2L	0.43905	1.18382e-53
RPS23P8	CDA	0.406756	1.36235e-45
RPS23P8	SON	-0.497665	1.06092e-70
RPS23P8	ATP5MC1	0.451597	4.98975e-57
RPS23P8	STARD9	-0.403158	9.52792e-45
RPS23P8	CHCHD6	0.420497	6.47797e-49
RPS23P8	TRAPPC10	-0.486756	2.84807e-67
RPS23P8	MCM3AP	-0.429698	3.15293e-51
RPS23P8	TOR2A	0.422677	1.86229e-49
RPS23P8	ZDHHC12	0.475177	9.13713e-64
RPS23P8	PCSK7	-0.451745	4.54563e-57
RPS23P8	CCDC12	0.446227	1.44551e-55
RPS23P8	PPP1R35	0.451017	7.20133e-57
RPS23P8	ALKBH4	0.487014	2.37083e-67
RPS23P8	RPL8	0.451457	5.45261e-57
RPS23P8	YDJC	0.485482	7.02836e-67
RPS23P8	JOSD2	0.432768	5.13757e-52
RPS23P8	ZNF653	0.460309	1.86326e-59
RPS23P8	MED11	0.520648	2.40952e-78
RPS23P8	SNRNP25	0.413958	2.58277e-47
RPS23P8	UBXN1	0.422411	2.16846e-49
RPS23P8	RPL29	0.522583	5.14395e-79
RPS23P8	USP24	-0.403843	6.59435e-45
RPS23P8	MYSM1	-0.468525	8.2247e-62
RPS23P8	MRPL55	0.446383	1.31164e-55
RPS23P8	REL	-0.438297	1.86855e-53
RPS23P8	DPY30	0.442642	1.32308e-54
RPS23P8	PMVK	0.409494	3.0524e-46
RPS23P8	HIPK1	-0.423333	1.27713e-49
RPS23P8	NAXE	0.442605	1.3533e-54
RPS23P8	SSR2	0.420462	6.61044e-49
RPS23P8	RNF25	0.436188	6.6639e-53
RPS23P8	CHCHD4	0.407517	9.0024e-46
RPS23P8	RPL22L1	0.418863	1.63989e-48
RPS23P8	WDFY3	-0.434813	1.51941e-52
RPS23P8	THOC7	0.407712	8.09603e-46
RPS23P8	ATXN7	-0.43393	2.57311e-52
RPS23P8	RPL9	0.450369	1.08353e-56
RPS23P8	ELP6	0.403583	7.58333e-45
RPS23P8	TPRA1	0.413297	3.73239e-47
RPS23P8	POLR2H	0.421311	4.07045e-49
RPS23P8	UBXN7	-0.407058	1.15578e-45
RPS23P8	MON1A	0.450388	1.07077e-56
RPS23P8	TEX264	0.413105	4.15276e-47
RPS23P8	NDUFAF2	0.446001	1.66301e-55
RPS23P8	NIPBL	-0.426738	1.78008e-50
RPS23P8	NDUFS4	0.507372	7.38618e-74
RPS23P8	NSA2	0.440437	5.09425e-54
RPS23P8	UQCRQ	0.422408	2.1728e-49
RPS23P8	RPS14	0.592705	1.57112e-106
RPS23P8	CAMLG	0.437767	2.57363e-53
RPS23P8	CDK5	0.446375	1.31839e-55
RPS23P8	TMUB1	0.466019	4.36955e-61
RPS23P8	FMC1	0.433001	4.47356e-52
RPS23P8	RPP25L	0.565475	4.66668e-95
RPS23P8	NDUFB6	0.566343	2.08752e-95
RPS23P8	RPL36AL	0.469633	3.91454e-62
RPS23P8	NEMF	-0.42475	5.6387e-50
RPS23P8	COMTD1	0.433829	2.73389e-52
RPS23P8	NSD1	-0.435267	1.15734e-52
RPS23P8	UBTD1	0.436499	5.52688e-53
RPS23P8	ISCA2	0.446782	1.02355e-55
RPS23P8	PSMC3	0.411109	1.25466e-46
RPS23P8	CEP295	-0.48065	2.09022e-65
RPS23P8	TCP11L2	-0.406555	1.52033e-45
RPS23P8	RPUSD2	0.526496	2.19692e-80
RPS23P8	NDUFB8	0.44634	1.34733e-55
RPS23P8	TRMT61A	0.410709	1.5638e-46
RPS23P8	DPCD	0.471226	1.33962e-62
RPS23P8	HPS6	0.463927	1.74204e-60
RPS23P8	RNF169	-0.464358	1.31145e-60
RPS23P8	RPL27A	0.472658	5.08014e-63
RPS23P8	CIAO2B	0.459301	3.58818e-59
RPS23P8	URM1	0.424922	5.10509e-50
RPS23P8	POP5	0.411606	9.52927e-47
RPS23P8	ATP5MG	0.508639	2.80901e-74
RPS23P8	VKORC1	0.508317	3.59298e-74
RPS23P8	TRAPPC2L	0.499298	3.17326e-71
RPS23P8	RPL13	0.424611	6.11255e-50
RPS23P8	KMT2D	-0.49057	1.86039e-68
RPS23P8	RILP	0.404974	3.58152e-45
RPS23P8	OTUB1	0.440384	5.26279e-54
RPS23P8	CD320	0.422693	1.84431e-49
RPS23P8	ATP5PD	0.43844	1.71312e-53
RPS23P8	MLST8	0.419551	1.10977e-48
RPS23P8	SDHAF2	0.465728	5.29908e-61
RPS23P8	POLR2G	0.40236	1.46259e-44
RPS23P8	RPSA	0.505355	3.4091e-73
RPS23P8	SAC3D1	0.476448	3.82292e-64
RPS23P8	COPS6	0.434575	1.75115e-52
RPS23P8	SETD5	-0.443162	9.60942e-55
RPS23P8	COA6	0.469528	4.20119e-62
RPS23P8	THAP11	0.447203	7.87473e-56
RPS23P8	NDUFS5	0.47163	1.01908e-62
RPS23P8	TMEM208	0.466386	3.42337e-61
RPS23P8	TET2	-0.448076	4.56617e-56
RPS23P8	RNF181	0.459627	2.90376e-59
RPS23P8	VAMP5	0.401571	2.23092e-44
RPS23P8	ATP5ME	0.500773	1.06101e-71
RPS23P8	NSMCE1	0.480545	2.24926e-65
RPS23P8	PRELID1	0.403518	7.85223e-45
RPS23P8	MRPL1	0.497251	1.439e-70
RPS23P8	HINT1	0.422955	1.58688e-49
RPS23P8	RAMAC	0.40271	1.21195e-44
RPS23P8	BOLA2B	0.458074	7.93746e-59
RPS23P8	DCXR	0.424724	5.72429e-50
RPS23P8	MAP3K2	-0.468629	7.67036e-62
RPS23P8	PUSL1	0.430314	2.1941e-51
RPS23P8	SF3B5	0.534883	2.21516e-83
RPS23P8	TRAPPC1	0.515283	1.6547e-76
RPS23P8	SPDYE5	-0.401898	1.87328e-44
RPS23P8	GON7	0.426347	2.23466e-50
RPS23P8	PYM1	0.479631	4.24662e-65
RPS23P8	PA2G4	0.489258	4.77626e-68
RPS23P8	NUDCD2	0.411729	8.90381e-47
RPS23P8	AKAP13	-0.477376	2.01894e-64
RPS23P8	TRIAP1	0.49976	2.2526e-71
RPS23P8	LSM3	0.454294	8.99651e-58
RPS23P8	RPS9	0.488003	1.17145e-67
RPS23P8	TSEN34	0.406471	1.59082e-45
RPS23P8	NDUFA3	0.481804	9.34173e-66
RPS23P8	JAGN1	0.462179	5.49344e-60
RPS23P8	C9orf16	0.510012	9.81454e-75
RPS23P8	TMEM126A	0.458727	5.20398e-59
RPS23P8	CLDN20	-0.439055	1.18055e-53
RPS23P8	SCAND1	0.442167	1.77065e-54
RPS23P8	EXOSC1	0.443015	1.05217e-54
RPS23P8	MRPL36	0.470777	1.81343e-62
RPS23P8	ZNF581	0.54324	1.88196e-86
RPS23P8	ZNF524	0.511364	3.46709e-75
RPS23P8	ZNF318	-0.410287	1.97289e-46
RPS23P8	TBCA	0.503177	1.75893e-72
RPS23P8	BPTF	-0.434064	2.37649e-52
RPS23P8	RPS21	0.511995	2.13142e-75
RPS23P8	MRM3	0.496101	3.34955e-70
RPS23P8	JMJD1C	-0.438016	2.21396e-53
RPS23P8	COPRS	0.441024	3.56204e-54
RPS23P8	POP7	0.434748	1.57883e-52
RPS23P8	COPS9	0.46022	1.97439e-59
RPS23P8	FIBP	0.446498	1.22177e-55
RPS23P8	CHCHD1	0.593863	4.82571e-107
RPS23P8	MRPL52	0.445923	1.74566e-55
RPS23P8	RPL38	0.458869	4.74703e-59
RPS23P8	RNASEH2C	0.418595	1.90853e-48
RPS23P8	HECTD4	-0.483525	2.79471e-66
RPS23P8	TRMT112	0.466263	3.71464e-61
RPS23P8	MRPL57	0.481167	1.45807e-65
RPS23P8	COMMD1	0.433537	3.25327e-52
RPS23P8	RAPH1	-0.440633	4.5203e-54
RPS23P8	ZNRD2	0.538918	7.47526e-85
RPS23P8	ZNF622	0.466046	4.29191e-61
RPS23P8	CHD2	-0.433535	3.25726e-52
RPS23P8	PHC3	-0.479207	5.69667e-65
RPS23P8	ATP5MD	0.527812	7.53797e-81
RPS23P8	SWSAP1	0.478666	8.28996e-65
RPS23P8	C16orf91	0.487647	1.50978e-67
RPS23P8	MGA	-0.438329	1.83274e-53
RPS23P8	ZNHIT2	0.540307	2.30225e-85
RPS23P8	ANKRD36C	-0.47955	4.49283e-65
RPS23P8	TMEM81	0.445236	2.67323e-55
RPS23P8	MRPL11	0.431048	1.42299e-51
RPS23P8	BRMS1	0.459617	2.9224e-59
RPS23P8	HRAS	0.402385	1.44331e-44
RPS23P8	RIN1	0.402965	1.05722e-44
RPS23P8	YIF1A	0.40487	3.78931e-45
RPS23P8	PTDSS2	0.40075	3.45609e-44
RPS23P8	MICOS13	0.569171	1.49354e-96
RPS23P8	C3orf33	0.439684	8.05689e-54
RPS23P8	ATR	-0.420555	6.26779e-49
RPS23P8	PARL	0.502279	3.44794e-72
RPS23P8	ZNF408	0.505671	2.68447e-73
RPS23P8	CENPS	0.497849	9.26107e-71
RPS23P8	BANF1	0.487831	1.3246e-67
RPS23P8	CLTB	0.428831	5.24206e-51
RPS23P8	DRAP1	0.411374	1.08384e-46
RPS23P8	C11orf68	0.47544	7.63329e-64
RPS23P8	CCDC85B	0.428814	5.29589e-51
RPS23P8	MTLN	0.525479	5.005e-80
RPS23P8	AURKAIP1	0.44136	2.90074e-54
RPS23P8	CTDNEP1	0.446093	1.57144e-55
RPS23P8	SWI5	0.435	1.35819e-52
RPS23P8	SSNA1	0.472904	4.3008e-63
RPS23P8	UFSP1	0.40788	7.3854e-46
RPS23P8	MYPOP	0.468484	8.45739e-62
RPS23P8	COX8A	0.477478	1.88279e-64
RPS23P8	CDC26	0.461675	7.63901e-60
RPS23P8	SGF29	0.471185	1.37711e-62
RPS23P8	USF3	-0.466796	2.60637e-61
RPS23P8	THAP4	0.438918	1.28282e-53
RPS23P8	FAM89B	0.490076	2.65575e-68
RPS23P8	RHOG	0.446691	1.08314e-55
RPS23P8	CHD9	-0.424685	5.85743e-50
RPS23P8	ZBTB38	-0.436979	4.1393e-53
RPS23P8	TIMM22	0.40137	2.4835e-44
RPS23P8	NR2C2	-0.49851	5.68415e-71
RPS23P8	RPLP2	0.521785	9.73318e-79
RPS23P8	POLR2L	0.478714	8.01878e-65
RPS23P8	ZNF518A	-0.422187	2.46654e-49
RPS23P8	TMEM187	0.459735	2.70537e-59
RPS23P8	SVBP	0.468528	8.2079e-62
RPS23P8	IMP3	0.536092	8.06504e-84
RPS23P8	NDUFAF3	0.403615	7.45331e-45
RPS23P8	BOLA1	0.42775	9.8661e-51
RPS23P8	TMEM11	0.432154	7.39687e-52
RPS23P8	PLEKHM3	-0.408396	5.57049e-46
RPS23P8	COX14	0.528288	5.11192e-81
RPS23P8	COX5A	0.449994	1.37143e-56
RPS23P8	EXOSC4	0.444601	3.95817e-55
RPS23P8	TUFM	0.422752	1.7831e-49
RPS23P8	EIF3K	0.433348	3.64025e-52
RPS23P8	DPM3	0.515435	1.46962e-76
RPS23P8	FARSA	0.418089	2.54163e-48
RPS23P8	GADD45GIP1	0.504844	5.01806e-73
RPS23P8	ZNF784	0.443143	9.72478e-55
RPS23P8	C14orf119	0.438321	1.84193e-53
RPS23P8	PRKRA	-0.427665	1.03693e-50
RPS23P8	SSR4	0.412722	5.13743e-47
RPS23P8	MRPL14	0.45041	1.0555e-56
RPS23P8	WASHC1	0.427944	8.80946e-51
RPS23P8	SETD2	-0.420868	5.24433e-49
RPS23P8	ZBTB20	-0.426041	2.66954e-50
RPS23P8	LSM10	0.505354	3.4128e-73
RPS23P8	SNRPE	0.507732	5.61527e-74
RPS23P8	NOP10	0.44481	3.47938e-55
RPS23P8	ERCC6L2	-0.406041	2.00938e-45
RPS23P8	MRPL41	0.470663	1.95704e-62
[truncated: 1,784 more rows]
