# Supplementary material for: Exosomal lncRNA SNHG12 promotes angiogenesis and breast cancer progression
Source: Breast Cancer. 2024 Jun 4;31(4):607–20. doi: 10.1007/s12282-024-01574-6 (PMC11194216; doi:10.1007/s12282-024-01574-6)
Supplement: Supplementary file 5 — Supplementary file5 (XLSX 16 KB) [file 12282_2024_1574_MOESM5_ESM.xlsx]

## Sheet: sheet1
Table S4. SNHG12-binding proteins identified in the catRAPID database.
RNA	Protein	Prediction (catRAPID)	Interaction (ENCODE eCLIP)
Transcript Symbol	Ensembl Transcript ID	Gene	UniProt Accession	Length	Protein Status	Prediction Score	Prediction z-Score	p-Value
SNHG12-212	ENST00000531126	NISCH	Q9Y2I1	1504 aa		54.22	■■■■■ 6.27
SNHG12-212	ENST00000531126	CCDC180	Q9P1Z9	1646 aa		47.97	■■■■■ 5.27
SNHG12-212	ENST00000531126	ABCC9	O60706	1549 aa		46.07	■■■■■ 4.97
SNHG12-212	ENST00000531126	ZCCHC6	Q5VYS8	1495 aa	Known RBP	45.33	■■■■■ 4.85
SNHG12-212	ENST00000531126	DCAF8L2	P0C7V8	631 aa		44.99	■■■■■ 4.79
SNHG12-212	ENST00000531126	DCAF1	Q9Y4B6	1507 aa		44.99	■■■■■ 4.79
SNHG12-212	ENST00000531126	MYO15B	Q96JP2	1530 aa		44.93	■■■■■ 4.78
SNHG12-212	ENST00000531126	NACAD	O15069	1562 aa		44.93	■■■■■ 4.78
SNHG12-212	ENST00000531126	RB1CC1	Q8TDY2	1594 aa		44.8	■■■■■ 4.76
SNHG12-212	ENST00000531126	SCRIB	Q14160	1630 aa		43.7	■■■■■ 4.59
SNHG12-212	ENST00000531126	UNC13A	Q9UPW8	1703 aa		43.62	■■■■■ 4.57
SNHG12-212	ENST00000531126	BICRA	Q9NZM4	1560 aa		43.23	■■■■■ 4.51
SNHG12-212	ENST00000531126	SHROOM4	Q9ULL8	1493 aa		43.17	■■■■■ 4.5
SNHG12-212	ENST00000531126	PABPN1	Q86U42	306 aa	Known RBP eCLIP	43.12	■■■■■ 4.49
SNHG12-212	ENST00000531126	EIF4G1	Q04637	1599 aa	Known RBP	42.11	■■■■■ 4.33
SNHG12-212	ENST00000531126	BAZ1A	Q9NRL2	1556 aa	Predicted RBP	42.05	■■■■■ 4.32
SNHG12-212	ENST00000531126	CECR2	Q9BXF3	1484 aa		42.03	■■■■■ 4.32
SNHG12-212	ENST00000531126	SMARCA4	P51532	1647 aa		41.91	■■■■■ 4.3
SNHG12-212	ENST00000531126	CC2D2A	Q9P2K1	1620 aa		41.73	■■■■■ 4.27
SNHG12-212	ENST00000531126	MROH2B	Q7Z745	1585 aa		41.71	■■■■■ 4.27
SNHG12-212	ENST00000531126	SMARCA2	P51531	1590 aa		41.59	■■■■■ 4.25
SNHG12-212	ENST00000531126	RSF1	Q96T23	1441 aa	Predicted RBP	41.55	■■■■■ 4.24
SNHG12-212	ENST00000531126	PEG3	Q9GZU2	1588 aa		41.53	■■■■■ 4.24
SNHG12-212	ENST00000531126	ATAD2B	Q9ULI0	1458 aa		41.48	■■■■■ 4.23
SNHG12-212	ENST00000531126	DNAJC5B	Q9UF47	199 aa		41.43	■■■■■ 4.22
SNHG12-212	ENST00000531126	NCAPD3	P42695	1498 aa		41.39	■■■■■ 4.22
SNHG12-212	ENST00000531126	WIZ	O95785	1651 aa		41.31	■■■■■ 4.2
SNHG12-212	ENST00000531126	HMGXB3	Q12766	1538 aa		41.3	■■■■■ 4.2
SNHG12-212	ENST00000531126	BAZ1B	Q9UIG0	1483 aa	Known RBP	41.25	■■■■■ 4.19
SNHG12-212	ENST00000531126	SUPT5H	O00267	1087 aa	Known RBP	41.07	■■■■■ 4.17
SNHG12-212	ENST00000531126	TOP2A	P11388	1531 aa	Known RBP	41.03	■■■■■ 4.16
SNHG12-212	ENST00000531126	CCDC88B	A6NC98	1476 aa		40.46	■■■■■ 4.07
SNHG12-212	ENST00000531126	LAMC3	Q9Y6N6	1575 aa		40.23	■■■■■ 4.03
SNHG12-212	ENST00000531126	CADPS	Q9ULU8	1353 aa		40.23	■■■■■ 4.03
SNHG12-212	ENST00000531126	CFTR	P13569	1480 aa		40.13	■■■■■ 4.02
SNHG12-212	ENST00000531126	NES	P48681	1621 aa		40.02	■■■■■ 4
SNHG12-212	ENST00000531126	PDS5B	Q9NTI5	1447 aa		39.97	■■■■□ 3.99
SNHG12-212	ENST00000531126	PRDM2	Q13029	1718 aa		39.94	■■■■□ 3.98
SNHG12-212	ENST00000531126	ERCC6	Q03468	1493 aa		39.78	■■■■□ 3.96
SNHG12-212	ENST00000531126	FANCD2	Q9BXW9	1451 aa		39.75	■■■■□ 3.95
SNHG12-212	ENST00000531126	CEP164	Q9UPV0	1460 aa		39.68	■■■■□ 3.94
SNHG12-212	ENST00000531126	KIF21A	Q7Z4S6	1674 aa		39.64	■■■■□ 3.94
SNHG12-212	ENST00000531126	MRC2	Q9UBG0	1479 aa		39.45	■■■■□ 3.91
SNHG12-212	ENST00000531126	ABCC8	Q09428	1581 aa		39.39	■■■■□ 3.9
SNHG12-212	ENST00000531126	THOC2	Q8NI27	1593 aa	Known RBP	39.33	■■■■□ 3.89
SNHG12-212	ENST00000531126	WDR62	O43379	1518 aa		39.27	■■■■□ 3.88
SNHG12-212	ENST00000531126	DNMBP	Q6XZF7	1577 aa		39.25	■■■■□ 3.87
SNHG12-212	ENST00000531126	WRN	Q14191	1432 aa	Predicted RBP eCLIP	39.23	■■■■□ 3.87
SNHG12-212	ENST00000531126	URB2	Q14146	1524 aa	Known RBP	39.23	■■■■□ 3.87
SNHG12-212	ENST00000531126	TOPBP1	Q92547	1522 aa		39.18	■■■■□ 3.86
SNHG12-212	ENST00000531126	CUX1	P39880	1505 aa		39.12	■■■■□ 3.85
SNHG12-212	ENST00000531126	CUX2	O14529	1486 aa		39.11	■■■■□ 3.85
SNHG12-212	ENST00000531126	TOP2B	Q02880	1626 aa		39.06	■■■■□ 3.84
SNHG12-212	ENST00000531126	BIVM-ERCC5	R4GMW8	1640 aa		39.04	■■■■□ 3.84
SNHG12-212	ENST00000531126	SYNJ1	O43426	1573 aa		38.99	■■■■□ 3.83
SNHG12-212	ENST00000531126	FGD5	Q6ZNL6	1462 aa		38.91	■■■■□ 3.82
SNHG12-212	ENST00000531126	POLA1	P09884	1462 aa	Predicted RBP	38.89	■■■■□ 3.82
SNHG12-212	ENST00000531126	TRIM41	Q8WV44	630 aa		38.85	■■■■□ 3.81
SNHG12-212	ENST00000531126	IFT140	Q96RY7	1462 aa		38.83	■■■■□ 3.81
SNHG12-212	ENST00000531126	SOGA1	O94964	1423 aa		38.79	■■■■□ 3.8
SNHG12-212	ENST00000531126	CHIC1	Q5VXU3	224 aa		38.74	■■■■□ 3.79
SNHG12-212	ENST00000531126	TARBP1	Q13395	1621 aa	Known RBP	38.67	■■■■□ 3.78
SNHG12-212	ENST00000531126	RAD54L2	Q9Y4B4	1467 aa		38.65	■■■■□ 3.78
SNHG12-212	ENST00000531126	ABCA10	Q8WWZ4	1543 aa		38.61	■■■■□ 3.77
SNHG12-212	ENST00000531126	WDR97	A6NE52	1622 aa		38.6	■■■■□ 3.77
SNHG12-212	ENST00000531126	KIF27	Q86VH2	1401 aa		38.42	■■■■□ 3.74
SNHG12-212	ENST00000531126	ZNF608	Q9ULD9	1512 aa	Predicted RBP	38.42	■■■■□ 3.74
SNHG12-212	ENST00000531126	TDRD9	Q8NDG6	1382 aa	Known RBP	38.4	■■■■□ 3.74
SNHG12-212	ENST00000531126	EIF4G3	O43432	1585 aa	Known RBP	38.4	■■■■□ 3.74
SNHG12-212	ENST00000531126	GAPVD1	Q14C86	1478 aa		38.36	■■■■□ 3.73
SNHG12-212	ENST00000531126	ABCA5	Q8WWZ7	1642 aa		38.36	■■■■□ 3.73
SNHG12-212	ENST00000531126	AQR	O60306	1485 aa	Known RBP eCLIP	38.34	■■■■□ 3.73	3e-10	■■■■■ 36.3
SNHG12-212	ENST00000531126	GRIN2B	Q13224	1484 aa		38.28	■■■■□ 3.72
SNHG12-212	ENST00000531126	EEA1	Q15075	1411 aa		38.26	■■■■□ 3.72
SNHG12-212	ENST00000531126	PBRM1	Q86U86	1689 aa		38.21	■■■■□ 3.71
SNHG12-212	ENST00000531126	ERICH3	Q5RHP9	1530 aa		38.21	■■■■□ 3.71
SNHG12-212	ENST00000531126	MAGI1	Q96QZ7	1491 aa	Predicted RBP	38.12	■■■■□ 3.69
SNHG12-212	ENST00000531126	SNAPC4	Q5SXM2	1469 aa		38.05	■■■■□ 3.68
SNHG12-212	ENST00000531126	IGF1R	P08069	1367 aa		38.05	■■■■□ 3.68
SNHG12-212	ENST00000531126	RUSC2	Q8N2Y8	1516 aa		38.04	■■■■□ 3.68
SNHG12-212	ENST00000531126	CUL7	Q14999	1698 aa		38.04	■■■■□ 3.68
SNHG12-212	ENST00000531126	FHAD1	B1AJZ9	1412 aa		37.97	■■■■□ 3.67
SNHG12-212	ENST00000531126	CSRNP3	Q8WYN3	585 aa		37.96	■■■■□ 3.67
SNHG12-212	ENST00000531126	ADAMTS12	P58397	1594 aa		37.95	■■■■□ 3.67
SNHG12-212	ENST00000531126	SYNJ2	O15056	1496 aa		37.93	■■■■□ 3.66
SNHG12-212	ENST00000531126	FAM9A	Q8IZU1	332 aa	Predicted RBP	37.9	■■■■□ 3.66
SNHG12-212	ENST00000531126	CARMIL1	Q5VZK9	1371 aa		37.9	■■■■□ 3.66
SNHG12-212	ENST00000531126	CHMP7	Q8WUX9	453 aa	Predicted RBP	37.88	■■■■□ 3.65
SNHG12-212	ENST00000531126	FBLN2	P98095	1184 aa		37.81	■■■■□ 3.64
SNHG12-212	ENST00000531126	RAPGEF2	Q9Y4G8	1499 aa		37.78	■■■■□ 3.64
SNHG12-212	ENST00000531126	PRX	Q9BXM0	1461 aa		37.77	■■■■□ 3.64
SNHG12-212	ENST00000531126	GRIN2A	Q12879	1464 aa		37.75	■■■■□ 3.63
SNHG12-212	ENST00000531126	CHD1	O14646	1710 aa		37.75	■■■■□ 3.63
SNHG12-212	ENST00000531126	KIF21B	O75037	1637 aa		37.69	■■■■□ 3.62
SNHG12-212	ENST00000531126	OSCAR	Q8IYS5	282 aa		37.61	■■■■□ 3.61
SNHG12-212	ENST00000531126	GOLGA3	Q08378	1498 aa		37.55	■■■■□ 3.6
SNHG12-212	ENST00000531126	NUP160	Q12769	1436 aa		37.54	■■■■□ 3.6
SNHG12-212	ENST00000531126	CEP170	Q5SW79	1584 aa		37.46	■■■■□ 3.59
SNHG12-212	ENST00000531126	KIAA0586	Q9BVV6	1533 aa		37.41	■■■■□ 3.58
SNHG12-212	ENST00000531126	UBTF	P17480	764 aa	Known RBP	37.38	■■■■□ 3.57
